# Supplementary material for: Metabolomics of Endurance Capacity in World Tour Professional Cyclists
Source: Front Physiol. 2020 Jun 5;11:578. doi: 10.3389/fphys.2020.00578 (PMC7291837; doi:10.3389/fphys.2020.00578)
Supplement: TABLE S2 — A table of Spearman Correlation Coefficients for the Gold Network, Silver Network, and the Diverging Network (i.e., the difference between the Gold and Silver Networks) is provided. [file Table_2.XLSX]

## Sheet: Gold Network
	CMP	Diphosphate	L-Citrulline	AMP	Maltose/Sucrose	Maltotriose	N-acetyl-D-glucosamine	Methylmalonylcarnitine	D-Hexose-phosphate	pipecolate	L-arginine	L-threonine	GMP	ADP	GDP	2/3-Phospho-D-glycerate	D-Fructose	Diethanolamine	Triethanolamine	NADH	Glutathione disulfide	CMP-N-acetylneuraminate	Malonylcarnitine	Pyridoxamine	L-asparagine	5-6-Dihydrouracil	GTP	D-Glucono-1-5-lactone 6-phosphate	UDP-D-glucuronate	L-cysteine	UDP-glucose	L-serine	D-Glyceraldehyde 3-phosphate/Glycerone phosphate	NADP+	D-Fructose 1-6-bisphosphate	1D-myo-Inositol 1-4-bisphosphate	Phosphoenolpyruvate	Bisphosphoglycerate	3-Phospho-D-glyceroyl phosphate	ATP	6-Phospho-D-gluconate	3',5'-Cyclic AMP	2-6-Dioxo-6-phenylhexanoate	W/[LAC] at 3 to MAX	HR/[LAC] at 3 to MAX	Phosphocreatine	Ectoine	Carbamoyl phosphate	Phosphocholine
CMP	1	0.56	0.52	0.34	0.57	0.41	0.34	0.32	0.29	0.24	0.11	0.03	0.08	0.3	0.32	0.35	0.04	0.33	0.34	0.48	0.57	0.61	0.23	0.37	-0.28	-0.06	0.16	0.5	0.32	0.38	0.34	0.09	0.31	0.43	0.37	0.37	0.43	0.38	0.38	0.47	0.58	0.34	0.18	0.4	0.39	0.12	0.28	0.29	0.31
Diphosphate	0.56	1	0.49	0.6	0.54	0.61	0.45	0.37	0.57	0.33	0	0.08	0.43	0.62	0.54	0.61	0.35	0.58	0.54	0.23	0.61	0.66	0.27	0.29	-0.16	0.08	0.31	0.77	0.67	0.4	0.54	0.4	0.51	0.67	0.67	0.67	0.65	0.63	0.63	0.51	0.83	0.41	0.48	0.36	0.38	0.04	0.44	0.44	0.41
L-Citrulline	0.52	0.49	1	0.45	0.54	0.35	0.33	0.52	0.2	0.22	0.18	0.15	0.13	0.33	0.17	0.4	-0.09	0.29	0.22	0.36	0.54	0.6	0.35	0.34	-0.12	-0.13	0.13	0.33	0.32	0.42	0.45	0.24	0.37	0.41	0.39	0.39	0.39	0.3	0.3	0.35	0.45	0.12	0.2	0.11	0.19	0.08	0.4	0.32	0.48
AMP	0.34	0.6	0.45	1	0.71	0.68	0.67	0.47	0.47	0.54	0.18	0.17	0.5	0.69	0.34	0.42	0.3	0.57	0.58	0.47	0.46	0.56	0.44	0.42	-0.05	-0.02	0.24	0.46	0.38	0.26	0.22	0.19	0.34	0.42	0.42	0.42	0.38	0.26	0.26	0.45	0.6	0.45	0.36	0.38	0.44	0.25	0.49	0.25	0.21
Maltose/Sucrose	0.57	0.54	0.54	0.71	1	0.76	0.6	0.53	0.55	0.46	0.29	0.26	0.21	0.42	0.18	0.14	0.22	0.26	0.29	0.54	0.37	0.54	0.43	0.27	-0.03	-0.05	0.07	0.5	0.45	0.36	0.12	0.16	0.21	0.39	0.24	0.24	0.35	0.29	0.29	0.51	0.53	0.36	0.36	0.47	0.49	0.35	0.43	0.42	0.39
Maltotriose	0.41	0.61	0.35	0.68	0.76	1	0.48	0.55	0.59	0.46	0.23	0.18	0.25	0.46	0.23	0.2	0.33	0.52	0.55	0.16	0.33	0.4	0.3	0.2	-0.03	0.15	0.1	0.58	0.53	0.2	0.15	0.2	0.24	0.37	0.25	0.25	0.34	0.29	0.29	0.41	0.58	0.27	0.29	0.53	0.51	0.29	0.49	0.4	0.39
N-acetyl-D-glucosamine	0.34	0.45	0.33	0.67	0.6	0.48	1	0.46	0.51	0.69	0.26	0.25	0.27	0.49	0.33	0.26	0.25	0.37	0.36	0.47	0.47	0.56	0.4	0.54	-0.05	-0.12	0.01	0.41	0.4	0.25	-0.1	0.13	0.08	0.28	0.18	0.18	0.12	0.12	0.12	0.21	0.38	0.04	0.22	0.21	0.28	0.21	0.27	0.14	0.03
Methylmalonylcarnitine	0.32	0.37	0.52	0.47	0.53	0.55	0.46	1	0.5	0.67	0.4	0.45	0.09	0.44	0.26	0.28	0.29	0.31	0.28	0.37	0.62	0.57	0.68	0.42	0.21	0.21	0.13	0.45	0.76	0.47	0.31	0.28	0.32	0.54	0.36	0.36	0.4	0.41	0.41	0.4	0.46	0.01	0.32	0.38	0.4	0.31	0.43	0.34	0.47
D-Hexose-phosphate	0.29	0.57	0.2	0.47	0.55	0.59	0.51	0.5	1	0.72	0.35	0.35	0.21	0.43	0.31	0.23	0.22	0.2	0.24	0.22	0.21	0.26	0.08	0.11	0.05	0.13	0.2	0.43	0.64	0.49	0.17	0.29	0.3	0.43	0.44	0.44	0.32	0.4	0.4	0.35	0.56	0.1	0.27	0.28	0.22	0.09	0.3	0.23	0.25
pipecolate	0.24	0.33	0.22	0.54	0.46	0.46	0.69	0.67	0.72	1	0.56	0.61	0.33	0.61	0.43	0.35	0.29	0.27	0.29	0.47	0.44	0.41	0.33	0.49	0.29	0.2	0.27	0.45	0.61	0.53	0.12	0.43	0.39	0.52	0.43	0.43	0.32	0.37	0.37	0.38	0.45	0.04	0.18	0.39	0.41	0.41	0.44	0.14	0.2
L-arginine	0.11	0	0.18	0.18	0.29	0.23	0.26	0.4	0.35	0.56	1	0.79	0.02	0.27	0.02	-0.02	0.07	-0.08	-0.04	0.5	0.25	0.27	0.32	0.18	0.58	0.27	0.2	0.2	0.29	0.3	0.24	0.43	0.29	0.47	0.25	0.25	0.28	0.24	0.24	0.51	0.29	-0.01	0.27	0.41	0.32	0.31	0.45	0.25	0.22
L-threonine	0.03	0.08	0.15	0.17	0.26	0.18	0.25	0.45	0.35	0.61	0.79	1	0.1	0.28	0.13	0.05	0.19	-0.21	-0.25	0.59	0.33	0.26	0.38	0.14	0.69	0.52	0.42	0.34	0.49	0.49	0.21	0.59	0.52	0.55	0.37	0.37	0.3	0.34	0.34	0.53	0.35	0.18	0.41	0.45	0.38	0.47	0.56	0.46	0.37
GMP	0.08	0.43	0.13	0.5	0.21	0.25	0.27	0.09	0.21	0.33	0.02	0.1	1	0.82	0.74	0.71	0.55	0.6	0.48	0.25	0.31	0.4	0.27	0.39	0.17	0.09	0.19	0.33	0.24	0.24	0.27	0.39	0.36	0.43	0.5	0.5	0.42	0.32	0.32	0.21	0.36	0.27	0.37	0.17	0.49	0.23	0.37	0.21	0.1
ADP	0.3	0.62	0.33	0.69	0.42	0.46	0.49	0.44	0.43	0.61	0.27	0.28	0.82	1	0.84	0.82	0.57	0.74	0.62	0.5	0.66	0.66	0.44	0.57	0.29	0.24	0.35	0.6	0.55	0.46	0.52	0.61	0.57	0.75	0.73	0.73	0.71	0.65	0.65	0.54	0.66	0.45	0.55	0.48	0.72	0.44	0.56	0.4	0.33
GDP	0.32	0.54	0.17	0.34	0.18	0.23	0.33	0.26	0.31	0.43	0.02	0.13	0.74	0.84	1	0.83	0.51	0.65	0.47	0.33	0.63	0.5	0.22	0.4	0.2	0.24	0.33	0.52	0.54	0.39	0.44	0.55	0.43	0.63	0.63	0.63	0.59	0.61	0.61	0.37	0.52	0.36	0.43	0.27	0.62	0.28	0.28	0.37	0.3
2/3-Phospho-D-glycerate	0.35	0.61	0.4	0.42	0.14	0.2	0.26	0.28	0.23	0.35	-0.02	0.05	0.71	0.82	0.83	1	0.43	0.71	0.58	0.3	0.63	0.52	0.18	0.52	0.13	0.23	0.46	0.6	0.49	0.47	0.64	0.62	0.61	0.69	0.77	0.77	0.7	0.65	0.65	0.39	0.58	0.4	0.38	0.3	0.65	0.3	0.42	0.37	0.39
D-Fructose	0.04	0.35	-0.09	0.3	0.22	0.33	0.25	0.29	0.22	0.29	0.07	0.19	0.55	0.57	0.51	0.43	1	0.36	0.28	0.27	0.4	0.32	0.41	0.28	0.25	0.39	0.15	0.35	0.36	0.33	0.15	0.4	0.29	0.49	0.37	0.37	0.51	0.47	0.47	0.35	0.35	0.35	0.61	0.44	0.5	0.36	0.44	0.41	0.18
Diethanolamine	0.33	0.58	0.29	0.57	0.26	0.52	0.37	0.31	0.2	0.27	-0.08	-0.21	0.6	0.74	0.65	0.71	0.36	1	0.95	0	0.55	0.53	0.21	0.44	-0.06	0.03	0.06	0.49	0.4	-0.03	0.32	0.29	0.26	0.38	0.39	0.39	0.44	0.35	0.35	0.14	0.46	0.18	0.23	0.28	0.51	0.15	0.32	0.15	0.19
Triethanolamine	0.34	0.54	0.22	0.58	0.29	0.55	0.36	0.28	0.24	0.29	-0.04	-0.25	0.48	0.62	0.47	0.58	0.28	0.95	1	-0.08	0.46	0.45	0.12	0.37	-0.16	-0.05	0.04	0.45	0.33	-0.14	0.23	0.18	0.17	0.31	0.29	0.29	0.37	0.26	0.26	0.11	0.42	0.09	0.08	0.27	0.39	0.07	0.27	-0.02	0.06
NADH	0.48	0.23	0.36	0.47	0.54	0.16	0.47	0.37	0.22	0.47	0.5	0.59	0.25	0.5	0.33	0.3	0.27	0	-0.08	1	0.54	0.61	0.57	0.45	0.33	0.22	0.43	0.36	0.27	0.62	0.34	0.38	0.48	0.61	0.49	0.49	0.47	0.43	0.43	0.75	0.49	0.59	0.56	0.51	0.52	0.53	0.48	0.49	0.27
Glutathione disulfide	0.57	0.61	0.54	0.46	0.37	0.33	0.47	0.62	0.21	0.44	0.25	0.33	0.31	0.66	0.63	0.63	0.4	0.55	0.46	0.54	1	0.8	0.55	0.53	0.15	0.3	0.35	0.65	0.65	0.44	0.53	0.53	0.58	0.76	0.63	0.63	0.71	0.68	0.68	0.58	0.69	0.34	0.54	0.52	0.56	0.33	0.55	0.47	0.43
CMP-N-acetylneuraminate	0.61	0.66	0.6	0.56	0.54	0.4	0.56	0.57	0.26	0.41	0.27	0.26	0.4	0.66	0.5	0.52	0.32	0.53	0.45	0.61	0.8	1	0.74	0.6	0.11	0.06	0.09	0.58	0.52	0.37	0.48	0.35	0.42	0.71	0.52	0.52	0.58	0.54	0.54	0.56	0.61	0.3	0.53	0.43	0.54	0.28	0.46	0.37	0.27
Malonylcarnitine	0.23	0.27	0.35	0.44	0.43	0.3	0.4	0.68	0.08	0.33	0.32	0.38	0.27	0.44	0.22	0.18	0.41	0.21	0.12	0.57	0.55	0.74	1	0.56	0.28	0.13	0	0.35	0.42	0.3	0.27	0.16	0.24	0.5	0.25	0.25	0.38	0.33	0.33	0.45	0.34	0.21	0.55	0.4	0.48	0.34	0.42	0.41	0.29
Pyridoxamine	0.37	0.29	0.34	0.42	0.27	0.2	0.54	0.42	0.11	0.49	0.18	0.14	0.39	0.57	0.4	0.52	0.28	0.44	0.37	0.45	0.53	0.6	0.56	1	0.05	-0.08	0.07	0.52	0.24	0.4	0.29	0.35	0.42	0.43	0.38	0.38	0.47	0.43	0.43	0.19	0.31	0.18	0.2	0.46	0.64	0.53	0.54	0.2	0.27
L-asparagine	-0.28	-0.16	-0.12	-0.05	-0.03	-0.03	-0.05	0.21	0.05	0.29	0.58	0.69	0.17	0.29	0.2	0.13	0.25	-0.06	-0.16	0.33	0.15	0.11	0.28	0.05	1	0.74	0.2	0.21	0.31	0.2	0.17	0.67	0.36	0.4	0.24	0.24	0.29	0.31	0.31	0.32	0.08	0.19	0.45	0.49	0.51	0.6	0.34	0.48	0.37
5-6-Dihydrouracil	-0.06	0.08	-0.13	-0.02	-0.05	0.15	-0.12	0.21	0.13	0.2	0.27	0.52	0.09	0.24	0.24	0.23	0.39	0.03	-0.05	0.22	0.3	0.06	0.13	-0.08	0.74	1	0.48	0.38	0.4	0.29	0.19	0.63	0.53	0.45	0.4	0.4	0.43	0.43	0.43	0.46	0.34	0.38	0.49	0.62	0.54	0.53	0.42	0.64	0.44
GTP	0.16	0.31	0.13	0.24	0.07	0.1	0.01	0.13	0.2	0.27	0.2	0.42	0.19	0.35	0.33	0.46	0.15	0.06	0.04	0.43	0.35	0.09	0	0.07	0.2	0.48	1	0.46	0.35	0.47	0.47	0.48	0.68	0.57	0.66	0.66	0.49	0.47	0.47	0.66	0.58	0.56	0.31	0.39	0.29	0.28	0.43	0.47	0.33
D-Glucono-1-5-lactone 6-phosphate	0.5	0.77	0.33	0.46	0.5	0.58	0.41	0.45	0.43	0.45	0.2	0.34	0.33	0.6	0.52	0.6	0.35	0.49	0.45	0.36	0.65	0.58	0.35	0.52	0.21	0.38	0.46	1	0.75	0.5	0.56	0.68	0.71	0.76	0.69	0.69	0.77	0.76	0.76	0.57	0.79	0.49	0.5	0.76	0.76	0.55	0.67	0.64	0.65
UDP-D-glucuronate	0.32	0.67	0.32	0.38	0.45	0.53	0.4	0.76	0.64	0.61	0.29	0.49	0.24	0.55	0.54	0.49	0.36	0.4	0.33	0.27	0.65	0.52	0.42	0.24	0.31	0.4	0.35	0.75	1	0.5	0.49	0.56	0.51	0.73	0.61	0.61	0.59	0.66	0.66	0.49	0.7	0.21	0.51	0.45	0.45	0.28	0.42	0.53	0.6
L-cysteine	0.38	0.4	0.42	0.26	0.36	0.2	0.25	0.47	0.49	0.53	0.3	0.49	0.24	0.46	0.39	0.47	0.33	-0.03	-0.14	0.62	0.44	0.37	0.3	0.4	0.2	0.29	0.47	0.5	0.5	1	0.6	0.54	0.7	0.66	0.77	0.77	0.65	0.69	0.69	0.62	0.63	0.47	0.53	0.44	0.45	0.45	0.53	0.53	0.58
UDP-glucose	0.34	0.54	0.45	0.22	0.12	0.15	-0.1	0.31	0.17	0.12	0.24	0.21	0.27	0.52	0.44	0.64	0.15	0.32	0.23	0.34	0.53	0.48	0.27	0.29	0.17	0.19	0.47	0.56	0.49	0.6	1	0.55	0.7	0.77	0.83	0.83	0.81	0.77	0.77	0.63	0.69	0.48	0.53	0.35	0.37	0.2	0.45	0.45	0.57
L-serine	0.09	0.4	0.24	0.19	0.16	0.2	0.13	0.28	0.29	0.43	0.43	0.59	0.39	0.61	0.55	0.62	0.4	0.29	0.18	0.38	0.53	0.35	0.16	0.35	0.67	0.63	0.48	0.68	0.56	0.54	0.55	1	0.8	0.76	0.7	0.7	0.75	0.78	0.78	0.51	0.53	0.44	0.56	0.65	0.71	0.68	0.71	0.63	0.62
D-Glyceraldehyde 3-phosphate/Glycerone phosphate	0.31	0.51	0.37	0.34	0.21	0.24	0.08	0.32	0.3	0.39	0.29	0.52	0.36	0.57	0.43	0.61	0.29	0.26	0.17	0.48	0.58	0.42	0.24	0.42	0.36	0.53	0.68	0.71	0.51	0.7	0.7	0.8	1	0.76	0.88	0.88	0.83	0.81	0.81	0.64	0.75	0.62	0.59	0.7	0.67	0.56	0.83	0.64	0.67
NADP+	0.43	0.67	0.41	0.42	0.39	0.37	0.28	0.54	0.43	0.52	0.47	0.55	0.43	0.75	0.63	0.69	0.49	0.38	0.31	0.61	0.76	0.71	0.5	0.43	0.4	0.45	0.57	0.76	0.73	0.66	0.77	0.76	0.76	1	0.84	0.84	0.88	0.86	0.86	0.82	0.78	0.52	0.64	0.62	0.62	0.46	0.64	0.59	0.51
D-Fructose 1-6-bisphosphate	0.37	0.67	0.39	0.42	0.24	0.25	0.18	0.36	0.44	0.43	0.25	0.37	0.5	0.73	0.63	0.77	0.37	0.39	0.29	0.49	0.63	0.52	0.25	0.38	0.24	0.4	0.66	0.69	0.61	0.77	0.83	0.7	0.88	0.84	1	1	0.87	0.84	0.84	0.71	0.87	0.57	0.65	0.52	0.54	0.34	0.62	0.56	0.56
1D-myo-Inositol 1-4-bisphosphate	0.37	0.67	0.39	0.42	0.24	0.25	0.18	0.36	0.44	0.43	0.25	0.37	0.5	0.73	0.63	0.77	0.37	0.39	0.29	0.49	0.63	0.52	0.25	0.38	0.24	0.4	0.66	0.69	0.61	0.77	0.83	0.7	0.88	0.84	1	1	0.87	0.84	0.84	0.71	0.87	0.57	0.65	0.52	0.54	0.34	0.62	0.56	0.56
Phosphoenolpyruvate	0.43	0.65	0.39	0.38	0.35	0.34	0.12	0.4	0.32	0.32	0.28	0.3	0.42	0.71	0.59	0.7	0.51	0.44	0.37	0.47	0.71	0.58	0.38	0.47	0.29	0.43	0.49	0.77	0.59	0.65	0.81	0.75	0.83	0.88	0.87	0.87	1	0.95	0.95	0.74	0.81	0.62	0.71	0.73	0.73	0.51	0.72	0.65	0.66
Bisphosphoglycerate	0.38	0.63	0.3	0.26	0.29	0.29	0.12	0.41	0.4	0.37	0.24	0.34	0.32	0.65	0.61	0.65	0.47	0.35	0.26	0.43	0.68	0.54	0.33	0.43	0.31	0.43	0.47	0.76	0.66	0.69	0.77	0.78	0.81	0.86	0.84	0.84	0.95	1	1	0.68	0.76	0.58	0.69	0.71	0.72	0.52	0.65	0.63	0.66
3-Phospho-D-glyceroyl phosphate	0.38	0.63	0.3	0.26	0.29	0.29	0.12	0.41	0.4	0.37	0.24	0.34	0.32	0.65	0.61	0.65	0.47	0.35	0.26	0.43	0.68	0.54	0.33	0.43	0.31	0.43	0.47	0.76	0.66	0.69	0.77	0.78	0.81	0.86	0.84	0.84	0.95	1	1	0.68	0.76	0.58	0.69	0.71	0.72	0.52	0.65	0.63	0.66
ATP	0.47	0.51	0.35	0.45	0.51	0.41	0.21	0.4	0.35	0.38	0.51	0.53	0.21	0.54	0.37	0.39	0.35	0.14	0.11	0.75	0.58	0.56	0.45	0.19	0.32	0.46	0.66	0.57	0.49	0.62	0.63	0.51	0.64	0.82	0.71	0.71	0.74	0.68	0.68	1	0.79	0.68	0.66	0.65	0.57	0.41	0.54	0.64	0.45
6-Phospho-D-gluconate	0.58	0.83	0.45	0.6	0.53	0.58	0.38	0.46	0.56	0.45	0.29	0.35	0.36	0.66	0.52	0.58	0.35	0.46	0.42	0.49	0.69	0.61	0.34	0.31	0.08	0.34	0.58	0.79	0.7	0.63	0.69	0.53	0.75	0.78	0.87	0.87	0.81	0.76	0.76	0.79	1	0.59	0.68	0.63	0.56	0.26	0.64	0.64	0.59
3',5'-Cyclic AMP	0.34	0.41	0.12	0.45	0.36	0.27	0.04	0.01	0.1	0.04	-0.01	0.18	0.27	0.45	0.36	0.4	0.35	0.18	0.09	0.59	0.34	0.3	0.21	0.18	0.19	0.38	0.56	0.49	0.21	0.47	0.48	0.44	0.62	0.52	0.57	0.57	0.62	0.58	0.58	0.68	0.59	1	0.64	0.64	0.64	0.51	0.49	0.64	0.47
2-6-Dioxo-6-phenylhexanoate	0.18	0.48	0.2	0.36	0.36	0.29	0.22	0.32	0.27	0.18	0.27	0.41	0.37	0.55	0.43	0.38	0.61	0.23	0.08	0.56	0.54	0.53	0.55	0.2	0.45	0.49	0.31	0.5	0.51	0.53	0.53	0.56	0.59	0.64	0.65	0.65	0.71	0.69	0.69	0.66	0.68	0.64	1	0.6	0.6	0.4	0.58	0.79	0.56
W/[LAC] at 3 to MAX	0.4	0.36	0.11	0.38	0.47	0.53	0.21	0.38	0.28	0.39	0.41	0.45	0.17	0.48	0.27	0.3	0.44	0.28	0.27	0.51	0.52	0.43	0.4	0.46	0.49	0.62	0.39	0.76	0.45	0.44	0.35	0.65	0.7	0.62	0.52	0.52	0.73	0.71	0.71	0.65	0.63	0.64	0.6	1	0.98	0.81	0.78	0.69	0.6
HR/[LAC] at 3 to MAX	0.39	0.38	0.19	0.44	0.49	0.51	0.28	0.4	0.22	0.41	0.32	0.38	0.49	0.72	0.62	0.65	0.5	0.51	0.39	0.52	0.56	0.54	0.48	0.64	0.51	0.54	0.29	0.76	0.45	0.45	0.37	0.71	0.67	0.62	0.54	0.54	0.73	0.72	0.72	0.57	0.56	0.64	0.6	0.98	1	0.88	0.76	0.68	0.61
Phosphocreatine	0.12	0.04	0.08	0.25	0.35	0.29	0.21	0.31	0.09	0.41	0.31	0.47	0.23	0.44	0.28	0.3	0.36	0.15	0.07	0.53	0.33	0.28	0.34	0.53	0.6	0.53	0.28	0.55	0.28	0.45	0.2	0.68	0.56	0.46	0.34	0.34	0.51	0.52	0.52	0.41	0.26	0.51	0.4	0.81	0.88	1	0.66	0.55	0.51
Ectoine	0.28	0.44	0.4	0.49	0.43	0.49	0.27	0.43	0.3	0.44	0.45	0.56	0.37	0.56	0.28	0.42	0.44	0.32	0.27	0.48	0.55	0.46	0.42	0.54	0.34	0.42	0.43	0.67	0.42	0.53	0.45	0.71	0.83	0.64	0.62	0.62	0.72	0.65	0.65	0.54	0.64	0.49	0.58	0.78	0.76	0.66	1	0.63	0.6
Carbamoyl phosphate	0.29	0.44	0.32	0.25	0.42	0.4	0.14	0.34	0.23	0.14	0.25	0.46	0.21	0.4	0.37	0.37	0.41	0.15	-0.02	0.49	0.47	0.37	0.41	0.2	0.48	0.64	0.47	0.64	0.53	0.53	0.45	0.63	0.64	0.59	0.56	0.56	0.65	0.63	0.63	0.64	0.64	0.64	0.79	0.69	0.68	0.55	0.63	1	0.82
Phosphocholine	0.31	0.41	0.48	0.21	0.39	0.39	0.03	0.47	0.25	0.2	0.22	0.37	0.1	0.33	0.3	0.39	0.18	0.19	0.06	0.27	0.43	0.27	0.29	0.27	0.37	0.44	0.33	0.65	0.6	0.58	0.57	0.62	0.67	0.51	0.56	0.56	0.66	0.66	0.66	0.45	0.59	0.47	0.56	0.6	0.61	0.51	0.6	0.82	1
3-6-Dihydronicotinic acid	0.2	0.28	0.28	0.13	0.26	0.3	0.05	0.33	0.09	0.13	0.16	0.41	0.19	0.35	0.34	0.39	0.38	0.17	-0.01	0.36	0.43	0.24	0.32	0.34	0.47	0.6	0.39	0.63	0.46	0.55	0.43	0.69	0.7	0.47	0.53	0.53	0.63	0.63	0.63	0.42	0.51	0.55	0.67	0.7	0.73	0.69	0.7	0.9	0.88
N4-(Acetyl-beta-D-glucosaminyl)asparagine	0.16	0.22	0.19	0.2	0.32	0.18	0.14	0.23	0.04	0.12	0.12	0.38	0.27	0.42	0.41	0.34	0.47	0.09	-0.11	0.57	0.45	0.34	0.45	0.42	0.42	0.43	0.34	0.5	0.32	0.5	0.34	0.62	0.59	0.5	0.42	0.42	0.6	0.64	0.64	0.46	0.37	0.68	0.69	0.66	0.74	0.73	0.65	0.79	0.63
L-Adrenaline	0.29	0.47	0.2	0.41	0.32	0.34	0.14	0.24	0.04	0.11	0.03	0.03	0.31	0.54	0.42	0.55	0.25	0.42	0.35	0.37	0.44	0.44	0.4	0.51	0.2	0.26	0.4	0.73	0.39	0.36	0.64	0.45	0.53	0.58	0.57	0.57	0.71	0.63	0.63	0.55	0.58	0.65	0.48	0.62	0.68	0.54	0.42	0.57	0.56
L-Methionine S-oxide	0.32	0.32	0.22	0.25	0.43	0.37	0.3	0.43	0.4	0.4	0.46	0.57	0.17	0.45	0.47	0.25	0.47	0.19	0.07	0.54	0.56	0.4	0.34	0	0.51	0.56	0.26	0.35	0.57	0.44	0.24	0.51	0.39	0.53	0.43	0.43	0.49	0.51	0.51	0.6	0.56	0.41	0.74	0.53	0.5	0.35	0.41	0.69	0.53
Valerylcarnitine	0.39	0.6	0.46	0.3	0.41	0.35	0.32	0.37	0.19	0.1	0.24	0.31	0.17	0.46	0.49	0.4	0.27	0.31	0.13	0.48	0.65	0.62	0.5	0.21	0.24	0.22	0.25	0.57	0.59	0.38	0.58	0.45	0.4	0.62	0.5	0.5	0.58	0.59	0.59	0.59	0.64	0.48	0.74	0.37	0.41	0.21	0.37	0.74	0.61
Hydroxyhexanoyl carnitine	0.4	0.57	0.49	0.49	0.51	0.25	0.27	0.26	0.2	0.11	0.25	0.26	0.29	0.52	0.41	0.38	0.17	0.23	0.1	0.64	0.5	0.65	0.55	0.29	0.16	0.04	0.32	0.43	0.37	0.36	0.58	0.36	0.42	0.62	0.51	0.51	0.58	0.55	0.55	0.68	0.58	0.64	0.65	0.37	0.42	0.19	0.37	0.59	0.45
Cytidine	-0.03	0.18	0.09	-0.06	-0.29	-0.2	0	-0.08	-0.07	0.05	-0.21	-0.09	0.49	0.4	0.56	0.63	0.21	0.37	0.19	-0.07	0.23	0.04	-0.11	0.44	-0.02	-0.07	0.13	0.24	0.13	0.32	0.39	0.41	0.41	0.18	0.44	0.44	0.35	0.39	0.39	-0.18	0.15	0.09	0.16	-0.04	0.23	0.15	0.26	0.13	0.3
(R)-S-Lactoylglutathione	-0.06	0.17	0.04	0.2	-0.08	0	0.17	0	-0.09	0.09	-0.16	-0.04	0.66	0.63	0.76	0.66	0.44	0.57	0.33	0.17	0.38	0.22	0.13	0.38	0.18	0.12	0.17	0.2	0.15	0.14	0.24	0.42	0.29	0.26	0.35	0.35	0.34	0.34	0.34	0.02	0.16	0.31	0.37	0.12	0.65	0.3	0.27	0.3	0.2
S-lactoylglutathione	-0.06	0.17	0.04	0.2	-0.08	0	0.17	0	-0.09	0.09	-0.16	-0.04	0.66	0.63	0.76	0.66	0.44	0.57	0.33	0.17	0.38	0.22	0.13	0.38	0.18	0.12	0.17	0.2	0.15	0.14	0.24	0.42	0.29	0.26	0.35	0.35	0.34	0.34	0.34	0.02	0.16	0.31	0.37	0.12	0.65	0.3	0.27	0.3	0.2
Hydroxynonanoyl carnitine	0.3	0.41	0.41	0.38	0.34	0.15	0.31	0.01	-0.06	-0.06	0.1	0	0.32	0.45	0.39	0.41	0.17	0.46	0.35	0.38	0.51	0.54	0.27	0.37	0.03	-0.14	0.05	0.33	0.1	-0.01	0.33	0.37	0.25	0.38	0.23	0.23	0.42	0.37	0.37	0.26	0.28	0.4	0.4	0.26	0.39	0.22	0.38	0.32	0.19
Octadecanoic acid	0.21	0.48	0.35	0.43	0.41	0.26	0.16	0.02	0.24	0.04	0.02	0.07	0.33	0.45	0.39	0.3	0.11	0.2	0.09	0.36	0.36	0.29	0.12	0.17	-0.06	-0.03	0.27	0.38	0.2	0.34	0.45	0.37	0.48	0.38	0.48	0.48	0.54	0.55	0.55	0.42	0.51	0.57	0.5	0.32	0.33	0.22	0.46	0.43	0.39
3-Sulfino-L-alanine	0.34	0.5	0.14	0.39	0.5	0.25	0.22	-0.03	0.39	0.15	-0.05	0.03	0.15	0.2	0.06	0.15	0.1	-0.07	-0.02	0.33	-0.02	0.21	0.09	0.17	-0.09	-0.06	0.16	0.45	0.2	0.44	0.27	0.14	0.3	0.29	0.38	0.38	0.36	0.35	0.35	0.39	0.45	0.54	0.3	0.32	0.29	0.19	0.17	0.27	0.3
2',3'-Cyclic CMP	0	-0.03	-0.06	-0.1	0.01	-0.06	-0.07	-0.2	-0.19	-0.18	-0.43	-0.31	0.06	-0.01	0.16	0.22	0.12	0.19	0.19	-0.22	0.06	-0.23	-0.39	-0.01	0	0.17	-0.03	0.19	-0.01	-0.06	-0.14	0.24	0.08	-0.15	-0.02	-0.02	0.12	0.11	0.11	-0.26	-0.08	0.11	-0.05	0.17	0.24	0.33	0.04	0.09	0.22
L-lysine	-0.13	0.03	-0.06	0.22	0.14	0.22	0.08	0.31	0.2	0.46	0.48	0.56	0.12	0.33	0.15	0.17	0.18	0.05	0.07	0.27	0.27	0.08	0.11	0.08	0.65	0.62	0.35	0.43	0.4	0.32	0.28	0.6	0.48	0.45	0.39	0.39	0.41	0.38	0.38	0.41	0.32	0.22	0.27	0.54	0.46	0.61	0.44	0.26	0.3
D-Erythrose 4-phosphate	0.12	0.24	0.12	0.24	0.16	0.26	0.24	0.48	0.24	0.5	0.46	0.59	0.07	0.36	0.14	0.32	0.29	0.16	0.15	0.36	0.48	0.35	0.35	0.5	0.58	0.6	0.33	0.69	0.53	0.47	0.39	0.71	0.67	0.6	0.5	0.5	0.58	0.57	0.57	0.4	0.44	0.29	0.39	0.74	0.7	0.71	0.69	0.45	0.5
Allantoate	-0.24	0.03	0.04	0.26	0.05	0.06	0.09	0.33	0.18	0.43	0.35	0.43	0.02	0.26	0.04	0.13	0.07	-0.09	-0.09	0.23	0.19	0	0.18	0.3	0.36	0.25	0.3	0.34	0.3	0.47	0.39	0.46	0.5	0.36	0.43	0.43	0.43	0.44	0.44	0.3	0.28	0.24	0.22	0.38	0.31	0.46	0.44	0.16	0.39
Ornithine	-0.42	-0.13	-0.12	0.08	-0.13	-0.07	-0.07	0.29	0.11	0.3	0.33	0.44	-0.01	0.17	0	0.05	0.05	-0.07	-0.07	0.07	0.15	-0.09	0.12	0.11	0.52	0.39	0.21	0.21	0.31	0.25	0.29	0.47	0.43	0.25	0.31	0.31	0.31	0.34	0.34	0.11	0.13	0.09	0.24	0.31	0.25	0.41	0.38	0.12	0.31
L-proline	0.06	0.17	0.02	0.54	0.42	0.42	0.34	0.33	0.38	0.63	0.68	0.65	0.27	0.47	0.15	0.07	0.31	0.1	0.17	0.48	0.3	0.24	0.26	0.14	0.45	0.35	0.29	0.33	0.31	0.31	0.16	0.42	0.41	0.46	0.37	0.37	0.39	0.3	0.3	0.56	0.46	0.29	0.35	0.56	0.45	0.43	0.54	0.19	0.16
Glutathione	0.11	0.17	0.34	0.34	0.31	0.29	0.35	0.48	0.18	0.55	0.68	0.72	0.25	0.45	0.17	0.25	0.31	0.2	0.23	0.47	0.56	0.44	0.36	0.3	0.5	0.4	0.32	0.39	0.39	0.31	0.24	0.6	0.53	0.55	0.4	0.4	0.43	0.35	0.35	0.45	0.39	0.07	0.37	0.5	0.46	0.49	0.71	0.28	0.24
Cys-Gly	0.13	0.17	0.35	0.36	0.31	0.3	0.35	0.48	0.19	0.57	0.68	0.72	0.26	0.45	0.17	0.27	0.31	0.22	0.25	0.47	0.57	0.43	0.35	0.33	0.48	0.39	0.33	0.4	0.38	0.32	0.24	0.6	0.55	0.55	0.41	0.41	0.44	0.35	0.35	0.45	0.4	0.08	0.35	0.51	0.47	0.49	0.73	0.28	0.26
gamma-L-Glutamyl-L-cysteine	0.14	-0.06	0.33	0.31	0.28	0.25	0.19	0.37	0.02	0.38	0.63	0.45	0.06	0.25	-0.02	0.06	0.1	0.11	0.19	0.36	0.39	0.22	0.18	0.18	0.23	0.12	0.15	0.12	0.09	0.18	0.18	0.28	0.26	0.31	0.17	0.17	0.27	0.12	0.12	0.35	0.21	-0.03	0.07	0.31	0.23	0.31	0.48	0	0.08
L-methionine	-0.07	0.17	0.01	0.3	0.27	0.34	0.2	0.36	0.42	0.56	0.38	0.57	0.16	0.26	0.07	0.11	0.2	0.01	0.1	0.16	0.17	0.05	0.02	-0.07	0.46	0.52	0.29	0.39	0.48	0.33	0.09	0.44	0.38	0.34	0.35	0.35	0.24	0.21	0.21	0.31	0.35	0.08	0.18	0.36	0.27	0.38	0.35	0.16	0.23
L-tyrosine	0.03	0.24	0.26	0.39	0.52	0.54	0.23	0.58	0.46	0.58	0.39	0.6	0.18	0.32	0.08	0.09	0.2	0.05	0.07	0.26	0.25	0.21	0.25	0.08	0.42	0.42	0.21	0.47	0.56	0.43	0.17	0.47	0.45	0.41	0.33	0.33	0.32	0.32	0.32	0.35	0.37	0.14	0.24	0.47	0.44	0.55	0.53	0.3	0.41
benzoate	0.03	0.23	0.25	0.4	0.53	0.54	0.24	0.57	0.44	0.58	0.39	0.6	0.18	0.33	0.08	0.09	0.21	0.04	0.07	0.28	0.25	0.22	0.27	0.1	0.41	0.41	0.2	0.47	0.55	0.43	0.16	0.47	0.44	0.41	0.32	0.32	0.32	0.32	0.32	0.36	0.36	0.15	0.25	0.48	0.45	0.56	0.53	0.3	0.4
L-histidine	0.11	0.41	0.14	0.28	0.34	0.37	0.3	0.47	0.63	0.64	0.44	0.62	0.01	0.37	0.28	0.33	0.27	0.07	0.08	0.33	0.37	0.18	0.05	0.09	0.47	0.53	0.52	0.62	0.73	0.56	0.36	0.7	0.56	0.65	0.53	0.53	0.5	0.59	0.59	0.53	0.53	0.33	0.34	0.52	0.45	0.48	0.43	0.43	0.47
5-Methylthioadenosine	0.14	0.38	0.33	0.28	0.41	0.44	0.25	0.61	0.51	0.47	0.22	0.34	0.09	0.34	0.27	0.37	0.42	0.18	0.17	0.17	0.42	0.15	0.14	0.08	0.32	0.54	0.35	0.53	0.68	0.55	0.28	0.53	0.44	0.49	0.48	0.48	0.53	0.51	0.51	0.41	0.5	0.18	0.4	0.46	0.4	0.4	0.41	0.52	0.6
S-Adenosyl-L-homocysteine	0.17	0.36	0.4	0.62	0.52	0.56	0.56	0.62	0.38	0.57	0.47	0.39	0.24	0.51	0.2	0.29	0.38	0.38	0.43	0.39	0.55	0.47	0.38	0.2	0.19	0.24	0.25	0.37	0.47	0.3	0.23	0.3	0.27	0.49	0.38	0.38	0.37	0.24	0.24	0.49	0.5	0.07	0.36	0.34	0.3	0.26	0.45	0.21	0.13
L-tryptophan	0.22	0.37	0.26	0.43	0.45	0.49	0.35	0.58	0.43	0.62	0.36	0.54	0.17	0.4	0.27	0.29	0.22	0.16	0.19	0.35	0.45	0.31	0.23	0.08	0.35	0.48	0.4	0.57	0.67	0.49	0.29	0.42	0.43	0.54	0.49	0.49	0.4	0.35	0.35	0.52	0.55	0.2	0.27	0.42	0.35	0.4	0.35	0.32	0.37
L-phenylalanine	0.24	0.44	0.21	0.49	0.41	0.5	0.33	0.44	0.42	0.54	0.29	0.43	0.17	0.43	0.29	0.37	0.23	0.28	0.34	0.29	0.49	0.23	0.05	0.06	0.27	0.52	0.53	0.63	0.6	0.39	0.3	0.51	0.51	0.54	0.52	0.52	0.47	0.41	0.41	0.52	0.61	0.31	0.26	0.49	0.39	0.4	0.44	0.32	0.35
Indole	0.22	0.45	0.29	0.49	0.38	0.54	0.37	0.49	0.4	0.53	0.23	0.35	0.13	0.45	0.29	0.43	0.22	0.35	0.37	0.26	0.52	0.26	0.08	0.22	0.23	0.48	0.51	0.69	0.6	0.46	0.38	0.55	0.57	0.54	0.56	0.56	0.53	0.48	0.48	0.48	0.62	0.33	0.28	0.55	0.48	0.49	0.52	0.38	0.44
N-formyl kynurenine	0.35	0.4	0.21	0.34	0.42	0.37	0.33	0.4	0.44	0.59	0.44	0.59	0.32	0.5	0.43	0.43	0.28	0.24	0.24	0.42	0.54	0.32	0.11	0.24	0.44	0.51	0.41	0.7	0.63	0.51	0.35	0.68	0.63	0.61	0.59	0.59	0.58	0.54	0.54	0.47	0.6	0.28	0.38	0.58	0.52	0.54	0.58	0.43	0.48
L-leucine	0.3	0.42	0.23	0.64	0.56	0.64	0.45	0.35	0.5	0.54	0.39	0.38	0.2	0.47	0.26	0.24	0.23	0.34	0.4	0.36	0.42	0.24	0.03	0.02	0.22	0.44	0.4	0.49	0.43	0.31	0.16	0.4	0.42	0.41	0.44	0.44	0.41	0.32	0.32	0.56	0.65	0.37	0.35	0.55	0.44	0.35	0.46	0.35	0.31
L-isoleucine	0.15	0.38	0.12	0.6	0.5	0.65	0.39	0.3	0.51	0.51	0.36	0.31	0.2	0.43	0.2	0.19	0.28	0.33	0.41	0.19	0.3	0.12	-0.04	-0.03	0.23	0.41	0.29	0.44	0.4	0.23	0.11	0.38	0.34	0.34	0.37	0.37	0.37	0.27	0.27	0.45	0.56	0.29	0.29	0.51	0.39	0.32	0.43	0.27	0.26
L-valine	0.19	0.39	0.18	0.6	0.52	0.6	0.45	0.45	0.46	0.59	0.32	0.4	0.26	0.52	0.31	0.3	0.39	0.32	0.34	0.35	0.47	0.27	0.17	0.17	0.32	0.5	0.33	0.57	0.51	0.41	0.2	0.49	0.47	0.47	0.48	0.48	0.5	0.42	0.42	0.51	0.6	0.36	0.41	0.61	0.53	0.52	0.52	0.39	0.39
Amino acids	0.18	0.37	0.2	0.57	0.52	0.6	0.4	0.45	0.51	0.62	0.45	0.52	0.19	0.46	0.23	0.23	0.27	0.23	0.28	0.35	0.41	0.23	0.11	0.05	0.36	0.51	0.39	0.53	0.54	0.4	0.21	0.49	0.47	0.48	0.46	0.46	0.44	0.37	0.37	0.55	0.59	0.31	0.34	0.56	0.45	0.46	0.5	0.35	0.36
Pyridoxal	0.42	0.59	0.26	0.56	0.45	0.6	0.54	0.5	0.41	0.5	0.28	0.22	0.29	0.64	0.47	0.5	0.53	0.51	0.5	0.43	0.71	0.58	0.4	0.46	0.14	0.41	0.38	0.7	0.53	0.44	0.41	0.46	0.49	0.67	0.6	0.6	0.69	0.61	0.61	0.66	0.74	0.39	0.53	0.66	0.61	0.43	0.55	0.48	0.31
N-Acetyl-L-aspartate	0.47	0.46	0.31	0.55	0.55	0.54	0.58	0.42	0.57	0.57	0.43	0.34	0.22	0.56	0.39	0.43	0.29	0.39	0.36	0.52	0.54	0.47	0.18	0.35	0.3	0.38	0.22	0.6	0.49	0.49	0.33	0.53	0.44	0.56	0.5	0.5	0.54	0.49	0.49	0.52	0.6	0.38	0.44	0.59	0.57	0.5	0.49	0.43	0.35
Riboflavin	0.49	0.54	0.57	0.55	0.6	0.53	0.44	0.73	0.44	0.59	0.34	0.44	0.16	0.52	0.29	0.47	0.37	0.33	0.35	0.55	0.73	0.63	0.45	0.41	0.2	0.39	0.43	0.67	0.65	0.6	0.45	0.53	0.62	0.74	0.6	0.6	0.66	0.61	0.61	0.66	0.66	0.36	0.41	0.64	0.61	0.52	0.64	0.42	0.43
IDP	0.12	0.13	0.04	0.13	0.09	0.16	0.23	0.28	-0.18	0.2	0.18	0.34	0.26	0.36	0.38	0.36	0.51	0.25	0.18	0.37	0.58	0.34	0.38	0.26	0.39	0.59	0.43	0.44	0.32	0.16	0.13	0.41	0.31	0.46	0.29	0.29	0.38	0.29	0.29	0.44	0.3	0.22	0.37	0.45	0.44	0.47	0.37	0.45	0.18
Indole-3-acetate	0.24	0.03	0.22	0.25	0.2	0.24	0.29	0.4	0.11	0.5	0.44	0.44	0.08	0.31	0.14	0.34	-0.02	0.26	0.28	0.34	0.32	0.27	0.17	0.43	0.53	0.45	0.24	0.45	0.32	0.25	0.17	0.48	0.37	0.35	0.26	0.26	0.25	0.18	0.18	0.25	0.22	0.12	0.02	0.49	0.54	0.61	0.36	0.24	0.34
L-Noradrenaline	0.39	0.12	0.5	0.35	0.45	0.32	0.22	0.44	-0.08	0.16	0.34	0.23	-0.03	0.27	0.07	0.22	0.03	0.14	0.11	0.58	0.43	0.47	0.47	0.26	0.27	0.29	0.3	0.32	0.19	0.32	0.37	0.2	0.24	0.41	0.27	0.27	0.36	0.22	0.22	0.63	0.36	0.36	0.3	0.44	0.46	0.44	0.26	0.45	0.36
(S)(+)-Allantoin	0.33	0.41	0.31	0.31	0.4	0.32	0.12	0.32	0.23	0.23	-0.03	-0.04	0.27	0.34	0.16	0.43	0.17	0.26	0.32	0.16	0.23	0.32	0.18	0.42	-0.07	-0.04	0.12	0.58	0.35	0.46	0.5	0.27	0.38	0.42	0.45	0.45	0.5	0.43	0.43	0.25	0.38	0.22	0.12	0.33	0.38	0.37	0.33	0.12	0.32
Urate	0.27	0.29	0.32	0.28	0.27	0.32	0.13	0.32	0.04	0.12	-0.24	-0.18	0.08	0.17	0.06	0.32	0.03	0.29	0.32	-0.01	0.29	0.18	0.11	0.45	-0.23	-0.01	0.1	0.53	0.25	0.29	0.3	0.15	0.33	0.19	0.28	0.28	0.36	0.29	0.29	0.04	0.28	0.13	-0.04	0.31	0.34	0.36	0.34	0.11	0.34
5-Hydroxyindoleacetate	0.22	0.19	0.16	0.1	0.13	0.13	0.15	0.43	0	0.22	-0.02	0.07	-0.08	0.16	0.13	0.24	0.11	0.1	0.09	0.18	0.43	0.26	0.28	0.42	0.01	0.12	0.11	0.51	0.4	0.44	0.42	0.22	0.33	0.35	0.35	0.35	0.43	0.42	0.42	0.21	0.31	0.13	0.15	0.36	0.35	0.38	0.24	0.14	0.34
Kynurenine	0.24	0.24	0.16	0.1	0.17	0.18	0.1	0.4	0.1	0.21	0.04	0.14	-0.08	0.15	0.13	0.24	0.11	0.02	0.01	0.23	0.4	0.22	0.23	0.33	0.04	0.22	0.26	0.57	0.43	0.53	0.5	0.28	0.41	0.42	0.44	0.44	0.48	0.48	0.48	0.34	0.4	0.24	0.21	0.4	0.34	0.39	0.29	0.27	0.4
Thymine	0.31	0.45	0.52	0.57	0.45	0.59	0.37	0.62	0.12	0.24	0.16	0.06	0	0.35	0.07	0.33	0.09	0.51	0.55	0.19	0.55	0.51	0.44	0.38	0	0.1	0.21	0.58	0.48	0.15	0.43	0.21	0.3	0.42	0.32	0.32	0.42	0.3	0.3	0.38	0.5	0.2	0.23	0.4	0.41	0.28	0.4	0.3	0.39
2-Hydroxyglutarate	0.31	0.48	0.59	0.57	0.5	0.48	0.56	0.7	0.42	0.61	0.2	0.38	0.21	0.43	0.17	0.41	0.18	0.38	0.4	0.3	0.56	0.54	0.4	0.51	0.15	0.24	0.22	0.61	0.6	0.42	0.21	0.44	0.53	0.45	0.44	0.44	0.4	0.35	0.35	0.25	0.48	0.07	0.23	0.44	0.49	0.42	0.6	0.3	0.43
Glycolate	0.38	0.43	0.56	0.47	0.45	0.34	0.38	0.67	0.3	0.44	0.09	0.24	0.14	0.37	0.17	0.41	0.13	0.26	0.26	0.36	0.59	0.51	0.43	0.5	0.05	0.17	0.22	0.61	0.57	0.57	0.43	0.35	0.55	0.48	0.53	0.53	0.51	0.46	0.46	0.31	0.52	0.19	0.29	0.43	0.45	0.4	0.52	0.3	0.48
D-Glucoronate	0.22	0.27	0.29	0.49	0.5	0.5	0.58	0.55	0.42	0.44	0.28	0.26	-0.14	0.23	0.03	0.1	0.19	0.16	0.16	0.36	0.46	0.28	0.29	0.29	0.14	0.32	0.2	0.46	0.42	0.35	0.1	0.28	0.27	0.31	0.24	0.24	0.32	0.28	0.28	0.35	0.42	0.22	0.33	0.49	0.41	0.41	0.43	0.4	0.33
5-Oxoproline	0.19	0.26	0.59	0.23	0.24	0.28	0.12	0.37	0.13	0.15	-0.06	0.05	-0.02	0.15	0.03	0.37	-0.04	0.24	0.22	0.02	0.35	0.12	-0.05	0.22	0	0.27	0.32	0.43	0.3	0.38	0.3	0.39	0.5	0.22	0.39	0.39	0.37	0.3	0.3	0.14	0.35	0.1	0.1	0.3	0.3	0.34	0.46	0.35	0.53
5-10-Methenyltetrahydrofolate	0.2	0.27	0.5	0.27	0.4	0.29	0.2	0.51	0.24	0.24	0.09	0.17	0.1	0.29	0.15	0.37	0.21	0.2	0.15	0.27	0.42	0.25	0.24	0.43	0.03	0.09	0.25	0.49	0.42	0.55	0.44	0.44	0.53	0.39	0.45	0.45	0.53	0.52	0.52	0.23	0.38	0.23	0.34	0.39	0.43	0.48	0.61	0.42	0.57
Adenine	0.19	0.37	0.38	0.45	0.36	0.48	0.32	0.56	0.29	0.49	0.2	0.35	0.22	0.48	0.27	0.46	0.23	0.41	0.39	0.26	0.56	0.39	0.28	0.49	0.32	0.47	0.33	0.71	0.55	0.44	0.37	0.64	0.68	0.52	0.53	0.53	0.57	0.54	0.54	0.33	0.51	0.27	0.32	0.66	0.68	0.68	0.72	0.43	0.53
N-Succinyl-L-glutamate 5-semialdehyde	0.15	0.23	0.28	0.4	0.41	0.42	0.26	0.52	0.28	0.44	0.32	0.19	0.24	0.49	0.26	0.38	0.33	0.39	0.42	0.24	0.45	0.31	0.23	0.37	0.3	0.29	0.09	0.49	0.42	0.37	0.36	0.5	0.38	0.47	0.4	0.4	0.57	0.48	0.48	0.33	0.37	0.15	0.28	0.53	0.53	0.57	0.49	0.22	0.37
Serine-Phosphoethanolamine	0.21	0.06	0.12	0.19	0.22	0.3	0.16	0.33	-0.09	0.27	0.05	0.08	0.08	0.25	0.13	0.31	0.16	0.32	0.37	0.13	0.33	0.17	0.16	0.48	0.21	0.36	0.22	0.55	0.24	0.19	0.13	0.36	0.36	0.24	0.22	0.22	0.37	0.28	0.28	0.18	0.22	0.17	0.02	0.6	0.63	0.68	0.41	0.25	0.37
Acetyl phosphate	0.24	0.28	0.3	0.25	0.2	0.27	0.19	0.34	0.05	0.28	-0.1	0.03	0.26	0.41	0.35	0.59	0.21	0.46	0.42	0.1	0.44	0.25	0.09	0.51	0.19	0.37	0.24	0.64	0.37	0.35	0.3	0.54	0.51	0.36	0.43	0.43	0.5	0.44	0.44	0.13	0.33	0.22	0.11	0.53	0.65	0.63	0.46	0.33	0.49
Hydroxyoctadecenoylcarnitine	0.2	-0.03	0.18	0.07	0.2	0.16	0.11	0.25	-0.1	0.12	0.06	0.06	-0.12	0.05	-0.08	0.09	-0.03	0.11	0.14	0.15	0.3	0.17	0.13	0.45	0.13	0.21	0.01	0.42	0.1	0.17	0.11	0.31	0.32	0.14	0.1	0.1	0.3	0.26	0.26	0.05	0.09	0.08	0	0.52	0.51	0.62	0.45	0.16	0.28
Hexanoic acid (caproate)	0.05	-0.03	0.31	0.17	0.24	0.19	0.12	0.38	-0.13	0.19	0.22	0.18	0.06	0.26	0.05	0.17	0.14	0.17	0.14	0.25	0.38	0.32	0.32	0.41	0.32	0.22	-0.09	0.32	0.14	0.26	0.25	0.4	0.3	0.29	0.18	0.18	0.38	0.32	0.32	0.18	0.1	0.07	0.17	0.44	0.49	0.64	0.45	0.16	0.28
Oxalosuccinate	-0.06	0.13	0.03	0.17	0.05	0.1	0.22	0.29	0.11	0.27	-0.02	0.33	-0.06	0.08	-0.01	0.12	-0.02	0.03	0.03	0.14	0.28	0.13	0.14	0.17	0.31	0.49	0.33	0.47	0.41	0.25	0.1	0.35	0.46	0.2	0.32	0.32	0.2	0.22	0.22	0.11	0.29	0.16	0.23	0.41	0.35	0.42	0.34	0.28	0.3
Phosphate	0.34	0.21	0.4	0.29	0.41	0.38	0.26	0.3	0.09	0.1	-0.17	-0.19	-0.06	0.04	-0.09	0.14	-0.05	0.32	0.4	-0.06	0.27	0.18	-0.02	0.21	-0.18	0.03	-0.14	0.35	0.17	0.04	-0.03	0.07	0.12	-0.02	0.03	0.03	0.14	0.04	0.04	-0.1	0.16	-0.06	-0.08	0.25	0.26	0.25	0.24	0.05	0.23
Spermidine	0.26	0.31	0.5	0.26	0.25	0.1	0.32	0.32	0.19	0.24	-0.21	-0.14	0.09	0.17	0.09	0.4	-0.05	0.24	0.29	0.05	0.35	0.24	-0.03	0.34	-0.29	-0.12	0.12	0.34	0.25	0.33	0.19	0.16	0.27	0.17	0.31	0.31	0.23	0.19	0.19	-0.04	0.22	-0.09	-0.09	0	0.06	0.12	0.21	-0.06	0.12
UDP	0.01	-0.06	0.17	0.07	0.08	0.13	0.07	0.24	-0.08	0.13	-0.04	0.01	-0.15	-0.02	-0.13	0.14	-0.11	0.11	0.16	-0.06	0.16	-0.04	-0.07	0.25	0.15	0.28	0.09	0.35	0.14	0.13	0.06	0.27	0.24	0.04	0.09	0.09	0.16	0.1	0.1	-0.06	0.04	-0.03	-0.14	0.32	0.31	0.48	0.25	0.08	0.28
2-Oxoglutaramate	0.16	0.17	0.23	0.21	0.21	0.32	0.13	0.35	0.08	0.13	-0.11	-0.05	-0.06	0.07	-0.02	0.21	-0.07	0.21	0.24	-0.04	0.25	0.07	0.03	0.26	-0.03	0.2	0.14	0.48	0.3	0.2	0.21	0.18	0.27	0.14	0.21	0.21	0.24	0.18	0.18	0.03	0.23	0.05	-0.05	0.29	0.27	0.35	0.28	0.16	0.33
Butanoic acid	0.11	-0.02	0.16	0.12	0.15	0.28	0.23	0.34	0.06	0.25	-0.05	-0.02	-0.13	-0.01	-0.1	0.09	-0.06	0.21	0.3	-0.13	0.21	-0.01	-0.05	0.29	-0.02	0.23	0.08	0.32	0.17	0.02	-0.16	0.14	0.15	-0.04	-0.02	-0.02	0.05	0	0	-0.13	0.04	-0.2	-0.24	0.3	0.28	0.38	0.27	0.03	0.16
Hexadecenoylcarnitine	0.17	-0.05	0.11	-0.06	0.16	0.19	0.1	0.29	-0.05	0.09	0.02	0.02	-0.12	-0.02	-0.03	0.06	-0.13	0.13	0.13	0.01	0.21	0.12	0.14	0.38	0.16	0.24	-0.02	0.42	0.2	0.06	0.03	0.21	0.18	0.05	0.01	0.01	0.15	0.14	0.14	-0.07	0.03	-0.09	-0.06	0.4	0.42	0.52	0.28	0.23	0.31
Bilirubin	0.01	0.07	0.23	0.06	0.01	0.19	0	0.41	0.14	0.17	-0.11	-0.07	-0.34	-0.09	-0.19	0.02	-0.11	0.06	0.13	-0.24	0.16	-0.06	-0.08	0.03	-0.07	0.2	0.01	0.21	0.27	0.25	0.16	0.07	0.2	0.01	0.18	0.18	0.17	0.16	0.16	-0.03	0.19	-0.13	-0.07	0.16	0.08	0.11	0.11	-0.01	0.31
Atherospermidine	0.49	0.19	0.33	0.01	0.13	0.07	0.01	0.37	0.06	0.03	-0.1	-0.11	-0.11	0.09	0.17	0.35	0.04	0.27	0.24	0.1	0.46	0.2	0.12	0.39	-0.06	0.17	0.13	0.41	0.33	0.34	0.35	0.23	0.39	0.21	0.34	0.34	0.46	0.44	0.44	0.09	0.34	0.16	0.21	0.42	0.42	0.25	0.32	0.37	0.58
Cystathionine	0.13	0.12	0.35	0.09	0.27	0.17	0.12	0.44	0.06	0.16	0.1	0.25	0.01	0.15	0.08	0.28	0.12	0.04	-0.05	0.23	0.28	0.17	0.32	0.42	0.38	0.41	0.19	0.54	0.4	0.48	0.3	0.47	0.45	0.29	0.33	0.33	0.43	0.4	0.4	0.19	0.27	0.21	0.33	0.5	0.54	0.62	0.45	0.62	0.75
5-Carboxy-2-oxohept-3-enedioate	0.25	0.18	0.15	0.19	0.23	0.29	0.26	0.4	0.24	0.26	0.04	0.13	0.03	0.28	0.33	0.39	0.26	0.25	0.14	0.26	0.43	0.13	0.14	0.35	0.26	0.5	0.31	0.53	0.44	0.42	0.24	0.43	0.38	0.33	0.35	0.35	0.43	0.42	0.42	0.25	0.35	0.32	0.32	0.51	0.53	0.54	0.37	0.57	0.53
Theobromine	0.08	0.1	0.37	-0.03	0.02	-0.1	0.1	0.28	-0.05	0.11	-0.03	0.22	-0.13	0.09	0.1	0.36	-0.04	-0.09	-0.21	0.34	0.32	0.19	0.18	0.39	0.19	0.27	0.47	0.41	0.27	0.56	0.42	0.45	0.5	0.37	0.4	0.4	0.35	0.41	0.41	0.27	0.21	0.3	0.2	0.28	0.35	0.49	0.31	0.43	0.46
Octanoic acid (caprylate)	-0.04	-0.25	-0.19	-0.03	-0.14	-0.03	-0.11	-0.1	-0.05	0.13	0.3	0.01	0	0.07	-0.03	0.04	-0.13	-0.07	-0.01	0.06	-0.13	-0.23	-0.15	0.17	0.15	0.17	0.23	0.05	-0.22	0.13	0.14	0.06	0.11	0.04	0.14	0.14	0.15	0.04	0.04	0.21	0.06	0.03	-0.17	0.21	0.12	0.23	0.05	-0.04	0
Decanoic acid (caprate)	0.01	-0.18	-0.15	-0.02	-0.07	0.02	-0.11	-0.11	-0.05	0.11	0.25	0	-0.03	0.05	-0.05	0.05	-0.13	-0.08	0.01	0.06	-0.1	-0.21	-0.19	0.16	0.13	0.2	0.27	0.14	-0.18	0.15	0.16	0.11	0.15	0.07	0.16	0.16	0.2	0.08	0.08	0.24	0.1	0.07	-0.17	0.27	0.17	0.28	0.09	0	0.04
Betaine	0.03	0.15	0.07	0.33	-0.03	-0.13	0.28	-0.04	0.16	0.09	-0.35	-0.24	0.05	0.07	0.02	0.2	-0.01	0.13	0.14	0	0.06	-0.06	-0.09	0.24	-0.29	-0.11	0.13	0.01	-0.05	0.07	-0.13	-0.07	0.14	-0.15	0.14	0.14	0.02	0	0	-0.18	0.11	0.17	0.02	-0.04	-0.02	-0.12	0.05	-0.03	0.05
glycine	-0.05	0.35	0.01	0.22	-0.09	0.06	0.35	0.07	0.37	0.35	-0.18	0.01	0.42	0.43	0.52	0.59	0.23	0.38	0.26	-0.02	0.2	0.06	-0.07	0.41	0.09	0.25	0.36	0.4	0.31	0.26	0.08	0.43	0.39	0.22	0.42	0.42	0.26	0.32	0.32	-0.04	0.27	0.14	0.15	0.16	0.34	0.2	0.24	0.28	0.22
(R)-(Homo)3-citrate	-0.19	-0.02	-0.2	0.12	-0.21	-0.1	0.16	-0.05	0.24	0.34	-0.03	-0.04	0.29	0.36	0.42	0.43	0.03	0.16	0.07	0.03	-0.05	-0.21	-0.24	0.27	0.16	0.15	0.27	0.14	0.07	0.33	0.17	0.26	0.2	0.09	0.35	0.35	0.16	0.19	0.19	0	0.11	0.14	-0.03	0.03	0.14	0.22	-0.04	0.03	0.1
Prostaglandin A2	-0.02	0.07	0.06	-0.19	-0.39	-0.44	0.1	0.1	0	0.18	-0.18	0.04	0.11	0.2	0.45	0.52	-0.01	0.1	-0.06	0.09	0.27	0.1	0	0.39	0.09	0.06	0.27	0.16	0.25	0.37	0.3	0.31	0.29	0.23	0.37	0.37	0.18	0.33	0.33	-0.09	0.06	0.03	0.05	-0.16	0.03	0.08	-0.04	0.08	0.19
Nicotinamide	0.19	0.36	0.28	0.48	0.23	0.39	0.26	0.13	0.18	0.15	0.04	-0.11	0.1	0.2	-0.09	0.15	0.1	0.46	0.59	-0.11	0.27	0.17	-0.07	0.22	-0.34	-0.2	0	0.25	0.07	-0.03	0.12	0.08	0.28	0.06	0.21	0.21	0.24	0.13	0.13	-0.02	0.35	0.02	0.06	0.2	0.14	-0.03	0.48	-0.12	0.05
ADP-D-ribose	0.42	0.59	0.33	0.7	0.47	0.55	0.46	0.26	0.37	0.39	0.28	0.09	0.3	0.54	0.23	0.3	0.19	0.6	0.7	0.24	0.5	0.53	0.2	0.37	-0.19	-0.16	0.11	0.44	0.27	0.09	0.31	0.22	0.38	0.4	0.4	0.4	0.45	0.36	0.36	0.36	0.6	0.26	0.27	0.39	0.36	0.08	0.54	0.02	0.08
Folate	0.21	0.1	0.28	0.51	0.2	0.26	0.2	0.16	-0.19	0.05	0.25	-0.02	0.13	0.34	0.01	0.19	0.05	0.44	0.46	0.31	0.35	0.38	0.34	0.49	-0.04	-0.18	0.01	0.18	-0.1	-0.03	0.34	0.1	0.22	0.21	0.15	0.15	0.31	0.15	0.15	0.23	0.23	0.32	0.17	0.33	0.38	0.26	0.45	0.02	0.08
12(13)-DiHOME	0.04	-0.27	0.19	0.26	0.19	0.01	0.23	0.18	-0.13	0.19	0.43	0.24	-0.11	-0.02	-0.28	-0.29	-0.07	-0.15	-0.08	0.29	0.16	0.07	0.28	0.26	0.01	-0.15	-0.15	-0.17	-0.24	-0.02	-0.17	-0.1	0	-0.1	-0.14	-0.14	-0.01	-0.14	-0.14	0.06	-0.04	-0.1	-0.02	0.15	0.06	0.12	0.31	-0.1	-0.01
Pentadecanoylcarnitine	0.25	0.14	0.26	0.48	0.5	0.22	0.37	0.25	0.2	0.37	0.21	0.14	0.1	0.2	-0.05	0.05	-0.21	0.08	0.21	0.36	0.17	0.28	0.24	0.47	-0.14	-0.29	0.16	0.31	0.09	0.08	0.04	0.05	0.19	0.18	0.08	0.08	0.13	0.09	0.09	0.16	0.14	0.1	-0.16	0.26	0.25	0.31	0.32	-0.11	-0.02
N6-Methyl-L-lysine	0.26	0.02	0.35	0.37	0.29	0.11	0.48	0.45	-0.07	0.39	0.42	0.21	0.13	0.3	0.06	0.14	0.06	0.19	0.22	0.45	0.44	0.5	0.58	0.72	-0.02	-0.3	-0.05	0.18	0.06	0.11	0.12	0.04	0.07	0.27	0.04	0.04	0.18	0.08	0.08	0.17	0.06	-0.1	-0.05	0.17	0.22	0.26	0.33	-0.11	-0.05
Mannitol/Sorbitol	0.2	0.05	0.23	0.36	0.34	0.25	0.24	0.34	-0.21	0.2	0.16	0.12	0.26	0.28	0.1	0	0.28	0.25	0.3	0.23	0.4	0.44	0.5	0.27	-0.01	-0.13	-0.26	0.08	0.06	-0.07	-0.06	-0.06	-0.02	0.13	-0.05	-0.05	0.14	0.01	0.01	0.13	0.08	-0.05	0.09	0.18	0.21	0.17	0.25	-0.12	-0.04
Dimethylglycine	0.22	0.3	0.24	0.27	0.48	0.36	0.28	0.19	0.18	0.21	0.23	0.23	0.17	0.26	0.14	0.01	0.3	0.13	0.18	0.24	0.4	0.35	0.14	-0.04	0.06	0.11	-0.09	0.27	0.24	0.17	0.07	0.25	0.19	0.27	0.19	0.19	0.32	0.27	0.27	0.31	0.35	0.07	0.35	0.31	0.23	0.21	0.35	0.13	0.09
N-Ethylglycine	0.22	0.3	0.24	0.27	0.48	0.36	0.28	0.19	0.18	0.21	0.23	0.23	0.17	0.26	0.14	0.01	0.3	0.13	0.18	0.24	0.4	0.35	0.14	-0.04	0.06	0.11	-0.09	0.27	0.24	0.17	0.07	0.25	0.19	0.27	0.19	0.19	0.32	0.27	0.27	0.31	0.35	0.07	0.35	0.31	0.23	0.21	0.35	0.13	0.09
Adenosine	-0.03	0.04	0.27	0.45	0.27	0.29	0.41	0.48	0.14	0.51	0.07	0.11	0.38	0.45	0.29	0.29	0.07	0.47	0.42	0.04	0.24	0.23	0.24	0.42	0.18	-0.07	-0.25	0.17	0.29	0.09	-0.04	0.18	0.08	0.04	0.06	0.06	0.04	0.01	0.01	-0.2	0.02	-0.15	-0.05	0.08	0.3	0.34	0.2	-0.09	0.22
IMP	0.23	0.3	0.25	0.65	0.55	0.62	0.53	0.51	0.25	0.38	0.12	0.03	0.15	0.29	0.01	0.03	0.21	0.47	0.59	0.07	0.39	0.38	0.35	0.23	-0.09	0	-0.18	0.3	0.3	-0.14	-0.15	-0.04	-0.01	0.1	-0.02	-0.02	0.11	-0.03	-0.03	0.07	0.26	-0.08	0.06	0.29	0.26	0.14	0.3	-0.04	0.01
N-Acetyl-leucyl-leucine	0.24	0.08	0.13	0.49	0.33	0.39	0.31	0.27	-0.08	0.21	0.2	-0.08	0.15	0.29	0.05	0.07	0.14	0.38	0.49	0.19	0.33	0.3	0.27	0.25	-0.15	-0.15	-0.09	0.13	0	-0.1	0.08	-0.15	-0.09	0.13	0.01	0.01	0.14	-0.04	-0.04	0.22	0.18	0.01	-0.04	0.18	0.15	0.1	0.13	-0.2	-0.17
N-Acetylneuraminate	0.45	0.4	0.52	0.46	0.33	0.32	0.56	0.52	0.18	0.5	0.14	0.12	0.27	0.53	0.43	0.52	0.24	0.5	0.49	0.37	0.75	0.59	0.27	0.48	-0.14	0.01	0.2	0.4	0.37	0.36	0.29	0.26	0.32	0.47	0.42	0.42	0.39	0.33	0.33	0.32	0.44	0.02	0.12	0.2	0.26	0.21	0.35	0.01	0.04
N-Carbamyl-L-glutamate	0.54	0.48	0.55	0.45	0.46	0.33	0.5	0.28	0.05	0.19	0.04	-0.09	0.22	0.4	0.36	0.38	0.14	0.5	0.5	0.27	0.67	0.6	0.19	0.26	-0.21	-0.14	-0.08	0.34	0.24	0.08	0.2	0.13	0.08	0.32	0.21	0.21	0.32	0.2	0.2	0.25	0.37	0.04	0.13	0.1	0.15	0.03	0.16	0.02	0.04
Hydroxypentadecanoyl carnitine	0.03	0.14	0.21	0.24	0.15	0.18	0.16	0.05	0.13	0.17	-0.07	-0.17	0.53	0.36	0.31	0.34	0.15	0.45	0.46	-0.15	0.13	0.13	-0.15	0.05	-0.02	-0.06	-0.27	0	0.02	-0.11	-0.08	0.13	-0.06	0.02	0.03	0.03	0.03	-0.07	-0.07	-0.22	-0.06	-0.28	-0.16	-0.15	-0.02	0.01	0.05	-0.26	-0.2
gamma-L-Glutamyl-D-alanine	0.29	0.02	0.34	0.25	0.24	0.07	0.43	0.23	0.12	0.42	0.37	0.37	0.04	0.14	0.09	0.07	-0.04	0.02	0.06	0.36	0.43	0.2	-0.03	0.12	-0.02	-0.01	0.1	0.04	0.08	0.19	-0.08	0.14	0.14	0.13	0.1	0.1	0.03	-0.04	-0.04	0.12	0.15	-0.15	-0.07	0.01	-0.05	0.08	0.25	-0.12	-0.09
gamma-L-Glutamylputrescine	0.22	0.18	0.32	0.33	0.28	0.34	0.41	0.13	0.16	0.26	0.27	0.14	0.24	0.26	0.16	0.19	0.15	0.33	0.35	0.15	0.26	0.21	-0.1	-0.05	-0.09	-0.12	-0.04	0.01	0.07	0.03	-0.01	0.05	-0.05	0.1	0.06	0.06	-0.04	-0.15	-0.15	0.07	0.16	-0.15	0	-0.14	-0.11	-0.09	0.13	-0.13	-0.18
Chenodeoxycholic acid	0.38	0.15	0.23	0.33	0.34	0.37	0.34	0.14	-0.12	0.13	0.17	-0.03	0.12	0.18	0.11	-0.05	0.07	0.35	0.42	0.1	0.34	0.3	0.16	0.1	-0.28	-0.31	-0.24	0.02	-0.02	-0.23	-0.13	-0.22	-0.19	-0.02	-0.15	-0.15	-0.03	-0.15	-0.15	0.08	0.14	-0.12	-0.07	0	-0.01	-0.13	0.07	-0.18	-0.12
Cholic acid	0.33	0.22	0.2	0.49	0.37	0.45	0.51	0.23	0.03	0.3	0.21	-0.01	0.19	0.31	0.17	0.04	0.17	0.47	0.54	0.12	0.39	0.34	0.2	0.21	-0.27	-0.27	-0.17	0.09	0.05	-0.19	-0.13	-0.16	-0.14	0.04	-0.06	-0.06	0.03	-0.1	-0.1	0.11	0.23	-0.11	-0.03	0.07	0.06	-0.08	0.14	-0.18	-0.15
3-Phospho-DL-glycerate	0.41	0.22	0.24	0.29	0.36	0.25	0.44	0.27	0.1	0.18	0.24	0.04	0.1	0.26	0.18	0.05	0.26	0.34	0.37	0.27	0.55	0.44	0.28	0.2	-0.14	-0.11	-0.18	0.13	0.16	0.04	0.04	-0.01	0.04	0.14	0.13	0.13	0.25	0.16	0.16	0.18	0.35	-0.04	0.36	0.21	0.16	-0.02	0.26	0.07	0.03
trans-4-Hydroxy-L-proline	0.32	-0.02	0.03	0.08	0.08	0.03	-0.06	-0.1	-0.3	-0.24	0.16	-0.03	-0.08	0.02	0.07	-0.04	0.1	0.12	0.13	0.21	0.36	0.1	0.02	-0.15	0.04	0.16	-0.01	-0.01	-0.12	-0.17	0.07	-0.02	-0.03	0.06	-0.02	-0.02	0.19	0.04	0.04	0.27	0.17	0.23	0.2	0.2	0.09	-0.03	0.06	0.14	0.05
N-Amidino-L-aspartate	0.33	0.12	0.12	0.38	0.17	-0.03	0.27	-0.17	-0.19	0.04	-0.08	-0.08	0.36	0.28	0.33	0.18	0.02	0.23	0.22	0.34	0.26	0.22	0.01	0	-0.27	-0.26	0.07	-0.11	-0.17	-0.07	-0.05	-0.21	-0.08	-0.01	0.07	0.07	-0.03	-0.16	-0.16	0.16	0.16	0.2	0.01	-0.17	-0.14	-0.19	-0.12	-0.18	-0.25
L-cystine	0.07	-0.03	-0.03	0.06	0.23	0.25	0.09	0.21	0.17	0.22	0.3	0.28	-0.1	-0.1	-0.26	-0.19	-0.15	-0.26	-0.17	0.14	-0.09	-0.06	0.11	0.15	0.03	0.04	0.14	0.3	0.14	0.28	0.13	-0.01	0.14	0.09	0.09	0.09	0.05	0	0	0.16	0.16	-0.06	-0.07	0.19	0.07	0.25	0.22	0.06	0.12
Octenoylcarnitine	-0.17	-0.1	-0.13	-0.09	-0.06	0.01	-0.24	-0.04	-0.18	-0.21	-0.05	-0.19	-0.17	-0.17	-0.3	-0.12	-0.16	-0.11	-0.02	-0.18	-0.15	-0.15	-0.02	0.1	-0.09	-0.11	-0.04	0.17	-0.09	-0.04	0.24	-0.04	0	0	-0.03	-0.03	0.1	0.05	0.05	-0.04	-0.09	-0.04	-0.17	0.07	0	0.15	0.05	-0.14	-0.03
4-Isopentylphenol	-0.1	-0.11	0.03	0.06	0.04	0.03	-0.09	0.08	-0.1	-0.02	0.06	0.08	-0.07	0.01	-0.19	-0.05	0.16	-0.18	-0.22	0.21	-0.05	0.06	0.2	0.23	0.07	-0.08	-0.16	0.03	-0.1	0.33	0.28	0.11	0.13	0.14	0.06	0.06	0.16	0.17	0.17	0.09	-0.08	0.26	0.12	0.15	0.19	0.36	0.23	-0.02	0.05
GSH/GSSG	-0.38	-0.31	-0.1	-0.07	-0.04	-0.04	-0.05	0	0	0.25	0.56	0.55	0.02	-0.05	-0.31	-0.2	0.04	-0.25	-0.14	0.06	-0.17	-0.19	-0.09	-0.11	0.45	0.22	0.1	-0.07	-0.07	0.03	-0.1	0.29	0.16	0.04	-0.01	-0.01	-0.06	-0.1	-0.1	0.03	-0.12	-0.23	-0.03	0.14	0.04	0.27	0.32	-0.11	-0.1
Guanidinoacetate	0.06	0	0.33	0.04	0.2	0.03	0.11	0.28	0.22	0.29	0.37	0.4	-0.25	-0.05	-0.21	-0.12	-0.24	-0.23	-0.2	0.2	0.15	0.05	0.08	0.32	0.01	-0.15	0.12	0.19	0.15	0.35	0.19	0.3	0.41	0.15	0.16	0.16	0.21	0.3	0.3	0.07	0.13	-0.02	0.03	0.24	0.17	0.28	0.52	0.09	0.34
Serotonin	-0.03	0.02	0.22	-0.1	-0.07	-0.14	-0.23	-0.03	-0.04	-0.04	0.21	0.17	0.01	-0.01	-0.14	0.03	-0.19	-0.08	-0.05	0	0.03	0.02	-0.01	0.26	-0.06	-0.24	0.1	0.11	-0.05	0.15	0.35	0.27	0.43	0.13	0.22	0.22	0.25	0.29	0.29	-0.03	0.08	-0.01	0.02	0.1	0.08	0.1	0.48	-0.01	0.21
Hexadecanoic acid	0.04	0.36	0.39	0.27	0.28	0.13	-0.01	0.09	0.19	0.03	0.12	0.11	0.19	0.26	0.06	0.21	-0.15	0.12	0.12	0.15	0.17	0.25	0.1	0.21	-0.05	-0.21	0.18	0.36	0.2	0.27	0.55	0.35	0.5	0.33	0.43	0.43	0.44	0.46	0.46	0.21	0.36	0.25	0.27	0.19	0.2	0.17	0.48	0.16	0.32
Saturated Fatty Acids	0.04	0.13	0.17	0.2	0.16	0.09	-0.08	-0.03	0.09	0.09	0.27	0.06	0.16	0.27	0.08	0.2	-0.16	0.05	0.08	0.2	0.08	0.05	-0.03	0.27	0.03	-0.04	0.33	0.32	-0.01	0.3	0.51	0.32	0.45	0.3	0.43	0.43	0.48	0.41	0.41	0.36	0.33	0.27	0.11	0.32	0.26	0.3	0.4	0.13	0.24
LPA(14:0)	0.03	-0.07	0.3	0.04	0.36	0.18	0.03	0.33	0.13	0.22	0.08	0.14	-0.19	-0.01	-0.16	-0.04	-0.06	-0.04	0.01	0.09	0.01	0.08	0.1	0.21	0.09	-0.04	-0.01	0.14	0.13	0.17	-0.03	0.25	0.17	0.08	-0.06	-0.06	0.1	0.2	0.2	0.01	-0.09	0.04	-0.08	0.32	0.38	0.5	0.3	0.07	0.27
Body weight	-0.04	-0.12	-0.36	-0.11	-0.26	0	-0.12	-0.39	0.07	-0.03	0.1	-0.07	-0.28	-0.13	-0.04	-0.07	-0.13	-0.13	-0.07	-0.11	-0.23	-0.46	-0.61	-0.33	-0.04	0.16	0.25	-0.06	-0.21	0.06	0.06	0	-0.02	-0.09	0.08	0.08	-0.03	-0.06	-0.06	0.11	0.09	0.16	-0.15	-0.02	-0.15	-0.08	-0.16	-0.09	-0.11
L-glutamine	-0.05	-0.05	-0.05	-0.14	-0.2	-0.12	-0.06	-0.18	0.01	0.01	0.05	0.22	-0.36	-0.26	-0.21	-0.08	-0.22	-0.4	-0.4	0.06	-0.13	-0.25	-0.37	-0.25	0.12	0.27	0.25	0.04	-0.03	0.28	0.1	0.13	0.12	0.03	0.1	0.1	-0.08	-0.05	-0.05	0.12	0.04	0.16	-0.1	-0.07	-0.17	0.04	-0.1	0.03	0.04
L-1-Pyrroline-3-hydroxy-5-carboxylate	0.06	0.01	0.04	-0.11	-0.15	-0.1	-0.01	-0.19	-0.05	-0.07	0.02	0.16	-0.39	-0.26	-0.2	-0.07	-0.18	-0.34	-0.34	0.1	-0.02	-0.17	-0.35	-0.29	0.03	0.22	0.24	0.02	-0.06	0.21	0.08	0.08	0.06	0.05	0.07	0.07	-0.07	-0.07	-0.07	0.17	0.06	0.18	-0.08	-0.1	-0.21	-0.05	-0.13	0.04	-0.01
(5-L-Glutamyl)-L-glutamine	0.35	0.12	0.04	-0.04	0.13	0.12	0.25	0.12	0.32	0.33	0.12	0.16	-0.21	-0.03	0.07	0.15	0.02	-0.11	-0.06	0.18	0.15	-0.04	-0.3	-0.01	0.02	0.24	0.21	0.27	0.24	0.43	0.07	0.18	0.11	0.19	0.2	0.2	0.1	0.13	0.13	0.19	0.21	0.04	-0.09	0.13	0.04	0.18	-0.03	0.05	0.07
5-Hydroxyisourate	-0.24	-0.31	-0.32	-0.23	-0.31	-0.12	-0.2	-0.15	0.07	0.01	0.12	0.11	-0.31	-0.27	-0.29	-0.19	-0.1	-0.21	-0.11	-0.2	-0.18	-0.44	-0.52	-0.39	0.19	0.34	0.04	-0.16	-0.09	-0.01	-0.1	0.09	0.01	-0.16	-0.04	-0.04	-0.14	-0.14	-0.14	-0.15	-0.13	-0.14	-0.15	-0.02	-0.17	0.01	-0.04	-0.21	-0.18
6-Hydroxykynurenic acid	0.13	-0.11	0.07	0.1	0.08	0.05	0.04	0.02	0.04	-0.02	0.27	-0.03	-0.33	-0.11	-0.24	-0.12	-0.19	0	0.11	0.05	0.14	-0.08	-0.21	-0.07	0.03	0.07	-0.08	0	-0.09	-0.06	0.07	0.05	0.01	-0.02	-0.03	-0.03	0.1	0	0	0.05	0.05	0	-0.04	0.15	0.01	0.05	0.11	-0.09	-0.01
5-6-Dihydrothymine	-0.09	-0.16	-0.08	0.16	0.13	0.07	0.13	-0.02	-0.13	0.1	0.14	0.12	0	0	-0.17	-0.11	0.11	-0.24	-0.17	0.28	-0.05	-0.04	0.05	-0.01	0.04	0.08	0.14	-0.01	-0.19	0.16	-0.03	-0.07	-0.06	0.06	-0.01	-0.01	-0.03	-0.14	-0.14	0.26	-0.03	0.1	-0.07	0.06	-0.02	0.22	0	-0.12	-0.27
Spermine	0.01	-0.15	0.04	0.19	0.03	0.02	0.15	0.09	0.03	0.21	0.04	-0.15	0.08	0.13	0.07	0.16	-0.1	0.12	0.17	0.03	0.02	-0.12	-0.2	0.11	-0.1	-0.14	-0.05	-0.05	-0.07	0.1	0.05	-0.08	-0.13	-0.04	0.02	0.02	-0.04	-0.14	-0.14	-0.09	-0.08	-0.14	-0.31	-0.17	-0.15	0.06	-0.13	-0.35	-0.19
Kynurenic acid	0.12	-0.07	0	-0.14	-0.15	-0.22	0.07	0	-0.09	0.05	-0.06	-0.1	-0.27	-0.22	-0.18	-0.04	-0.31	-0.19	-0.08	-0.05	0.06	-0.06	-0.2	0.09	-0.23	-0.15	-0.04	0.08	-0.02	0.12	0.08	-0.13	-0.05	-0.05	0.02	0.02	-0.06	-0.09	-0.09	-0.12	-0.05	-0.26	-0.36	-0.24	-0.33	-0.09	-0.19	-0.37	-0.19
L-glutamate	0.32	0.38	0.53	0.24	0.34	0.2	0.38	0.27	0.15	0.12	0.06	0.15	-0.08	0.17	0.2	0.24	0.16	0.19	0.15	0.28	0.61	0.38	0.09	-0.01	0.04	0.29	0.24	0.27	0.31	0.16	0.06	0.34	0.25	0.3	0.23	0.23	0.3	0.28	0.28	0.33	0.37	0.16	0.34	0.23	0.19	0.1	0.27	0.4	0.26
gamma-Glutamyl-gamma-aminobutyrate	0.14	0.19	0.31	0.13	0.05	-0.06	0.15	0	-0.07	0.06	-0.02	0.19	-0.03	0.11	0.07	0.27	0.04	0.06	0.07	0.28	0.39	0.19	-0.13	-0.09	0.08	0.35	0.48	0.19	0.11	0.25	0.16	0.33	0.41	0.24	0.37	0.37	0.23	0.19	0.19	0.32	0.33	0.25	0.24	0.17	0.12	0.15	0.23	0.2	0.08
L-Homocitrulline	0.22	0.31	0.36	0.22	0.31	0.23	-0.13	0.11	-0.03	-0.11	0.04	0.15	0.01	0.17	0.1	0.1	0.19	0.03	0.01	0.28	0.36	0.27	0.11	-0.35	0.14	0.38	0.26	0.16	0.19	0.24	0.34	0.23	0.3	0.36	0.34	0.34	0.41	0.32	0.32	0.6	0.44	0.47	0.47	0.28	0.2	0.09	0.19	0.38	0.3
Cytosine	0.02	0.18	0.14	0.02	0.09	0.12	-0.14	-0.27	0	-0.28	-0.18	-0.06	-0.08	-0.11	-0.14	0.02	0.11	-0.02	0.02	-0.08	0.03	-0.14	-0.39	-0.44	-0.01	0.39	0.26	0.08	-0.08	0.01	-0.02	0.21	0.23	0	0.15	0.15	0.15	0.07	0.07	0.17	0.21	0.26	0.22	0.18	0.07	0.03	0.2	0.28	0.11
phenyllactate	0.09	0.15	0.31	-0.01	0.08	0.06	-0.17	-0.29	-0.05	-0.37	-0.23	-0.2	-0.18	-0.2	-0.21	0.02	-0.13	-0.05	-0.03	-0.11	-0.07	-0.17	-0.47	-0.47	-0.18	0.15	0.21	-0.05	-0.17	0.03	0.05	0.05	0.12	-0.11	0.11	0.11	0.03	-0.05	-0.05	0.1	0.16	0.19	0.1	-0.04	-0.11	-0.14	0.02	0.19	0.11
Quercetin 7-O-glucoside	0.06	0	0.42	-0.01	0.08	0.04	0	0.2	-0.06	-0.15	-0.07	-0.13	-0.36	-0.14	-0.18	0.03	-0.17	0.05	0.03	-0.02	0.12	0.01	-0.09	-0.24	-0.05	0.07	0.04	-0.08	0.08	0.15	0.18	-0.04	0	-0.06	0.09	0.09	0.02	-0.01	-0.01	0.08	0.13	-0.01	0.16	-0.08	-0.08	-0.09	-0.1	0.16	0.26
dCMP	0.14	0.37	0.25	0.48	0.48	0.49	0.24	0.01	0.23	0.05	-0.04	-0.03	0.11	0.18	0	0.01	0.27	0.2	0.26	0.08	0.15	0.12	-0.09	-0.3	-0.09	0.19	0.07	0.13	0.07	0.05	-0.07	0.07	0.11	0.07	0.15	0.15	0.17	0.06	0.06	0.31	0.37	0.29	0.31	0.24	0.16	0.03	0.2	0.2	0.08
Glycochenodeoxycholic acid	0.25	0.38	0.1	0.48	0.53	0.5	0.47	0.16	0.63	0.44	0.11	0.04	0.15	0.26	0.14	0.07	0.24	0.17	0.29	0.13	0.16	0.1	-0.19	-0.15	-0.21	0.01	0.07	0.17	0.23	0.18	-0.12	0.03	0	0.15	0.15	0.15	0.1	0.07	0.07	0.23	0.33	0.06	0.05	0.11	0.01	-0.03	0.1	-0.09	-0.17
Glycocholic acid	0.19	0.34	0.02	0.39	0.38	0.42	0.34	0.09	0.53	0.33	0.04	0.04	0.1	0.22	0.13	0.15	0.29	0.15	0.25	0.13	0.18	0.01	-0.26	-0.14	-0.09	0.27	0.26	0.27	0.21	0.21	-0.05	0.2	0.16	0.21	0.23	0.23	0.21	0.18	0.18	0.28	0.34	0.21	0.1	0.26	0.13	0.14	0.19	0.06	-0.09
Hydroxytetradecanoyl carnitine	0.16	0.35	0.12	0.46	0.4	0.49	0.07	0.08	0.44	0.29	-0.01	0.07	0.31	0.29	0.07	0.14	0.18	0.21	0.31	0.06	0.02	0.11	-0.14	-0.04	-0.14	0.02	0.1	0.22	0.13	0.18	0.08	0.17	0.28	0.21	0.22	0.22	0.19	0.17	0.17	0.16	0.25	0.25	0	0.23	0.21	0.18	0.35	-0.11	-0.07
hippurate	0.28	0.22	-0.04	0.1	0.26	0.42	0.12	-0.17	0.38	0.06	0.03	-0.1	-0.1	-0.07	-0.11	0	-0.08	0.13	0.24	-0.15	-0.18	-0.14	-0.5	-0.25	-0.07	0.16	-0.02	0.22	0.04	-0.03	-0.11	0.06	-0.04	-0.06	-0.02	-0.02	-0.05	-0.09	-0.09	0.01	0.15	0.05	-0.14	0.15	0.08	0.04	-0.01	0.03	-0.02
L-Homoserine	0.08	0.11	0.09	0.09	0.19	0.37	-0.07	0.37	0.55	0.37	0.26	0.08	0	0.17	0.12	0.12	0.06	0.09	0.16	-0.12	0.03	-0.18	-0.19	-0.13	0.09	0.32	0.23	0.15	0.32	0.32	0.18	0.18	0.19	0.19	0.29	0.29	0.28	0.26	0.26	0.25	0.3	-0.07	-0.02	0.22	0.11	0.08	0.14	0.13	0.28
sn-glycero-3-Phosphoethanolamine	0.05	0.18	0	0.06	0.11	0.29	-0.19	0.14	0.36	0.05	-0.23	-0.11	-0.04	0.03	0.13	0.12	-0.02	0.03	-0.01	-0.17	-0.16	-0.23	-0.25	-0.39	0.03	0.32	0.18	0.11	0.3	0.27	0.16	0	0.05	0.03	0.21	0.21	0.07	0.1	0.1	0.15	0.23	0.23	0.06	0.02	0	-0.03	-0.22	0.23	0.34
LPA(18:1)	-0.13	0.03	0.05	0.03	-0.03	0.04	-0.17	-0.11	0.18	-0.12	-0.31	-0.33	-0.15	-0.11	0	0.04	-0.12	-0.08	-0.08	-0.27	-0.22	-0.51	-0.52	-0.41	-0.39	-0.16	0.23	-0.18	-0.03	0.15	0.09	-0.17	-0.08	-0.2	0.08	0.08	-0.05	-0.03	-0.03	-0.04	0.06	0.1	-0.13	-0.31	-0.37	-0.31	-0.26	-0.05	0.11
L-Homocysteine	-0.35	-0.02	-0.15	-0.08	-0.18	-0.12	-0.32	0.18	-0.05	0.09	-0.02	0.29	0.31	0.19	0.23	0.18	0.26	-0.16	-0.25	0.04	-0.01	-0.07	0.22	-0.14	0.4	0.41	0.3	0.1	0.31	0.31	0.3	0.21	0.25	0.29	0.33	0.33	0.21	0.21	0.21	0.22	0.1	0.13	0.22	0	0.02	0.14	0	0.19	0.22
4-Fluorophenol	-0.42	-0.09	-0.29	-0.11	-0.24	-0.15	-0.28	-0.1	-0.15	-0.09	0.05	0.22	0.15	-0.04	-0.07	-0.06	0.2	-0.09	-0.08	-0.26	-0.16	-0.23	0.01	-0.22	0.47	0.34	-0.11	0.03	0.11	-0.13	-0.04	0.2	0.08	-0.03	0.02	0.02	0.04	-0.01	-0.01	-0.14	-0.05	-0.03	0.18	0.05	0.02	0.03	0.05	0.11	0.23
methyl catechol	-0.32	0	-0.29	-0.11	-0.07	-0.07	-0.16	-0.02	0.08	0.1	0.04	0.06	0.14	0.06	-0.05	-0.03	0.44	-0.17	-0.1	-0.16	-0.2	-0.12	0.1	0.12	0.2	0.08	-0.16	0.09	0.04	0.12	-0.01	0.2	0.07	0.13	0.04	0.04	0.22	0.25	0.25	-0.01	-0.09	-0.02	0.08	0.18	0.16	0.19	0.11	-0.05	0.06
L-aspartate	-0.09	-0.11	0.06	-0.29	-0.21	-0.22	-0.31	0.05	-0.03	-0.1	0.46	0.34	-0.29	-0.03	0.04	0.04	-0.1	-0.19	-0.28	0.19	0.14	-0.07	-0.01	-0.15	0.43	0.31	0.37	0.02	0.15	0.21	0.48	0.39	0.29	0.31	0.27	0.27	0.32	0.37	0.37	0.38	0.17	0.21	0.34	0.18	0.09	0.08	0.14	0.41	0.4
UTP	0.23	0.34	0.24	0.21	0.32	0.25	0.09	0.34	0.47	0.37	0.38	0.46	-0.25	0.14	0.07	0.09	-0.21	-0.09	-0.07	0.34	0.19	0.2	0.08	-0.01	0.21	0.14	0.46	0.39	0.51	0.4	0.44	0.36	0.4	0.48	0.37	0.37	0.31	0.45	0.45	0.53	0.43	0.4	0.18	0.32	0.25	0.2	0.2	0.3	0.41
CTP	0.01	0.08	-0.01	0.03	0.3	0.23	0.06	0.2	0.47	0.27	0.19	0.09	0.1	0.29	0.36	0.18	0.19	0.09	0.02	0.15	0.01	-0.09	-0.09	-0.09	0.24	0.19	0.19	0.15	0.33	0.37	0.19	0.29	0.13	0.21	0.27	0.27	0.3	0.39	0.39	0.29	0.25	0.22	0.33	0.27	0.29	0.28	0.05	0.37	0.37
NADPH	-0.04	0.07	-0.01	0.11	-0.11	-0.06	0.05	-0.01	0.26	0.31	0.52	0.44	0.3	0.29	0.18	0.23	0.05	-0.11	-0.16	0.32	-0.05	0.05	0.04	0.12	0.27	0.04	0.27	0.04	0.07	0.42	0.42	0.23	0.26	0.35	0.4	0.4	0.16	0.13	0.13	0.3	0.22	0.12	0.15	-0.08	-0.08	-0.03	0.14	0.04	0
N-Acetyl-L-ornithine	0.15	0.11	0.2	0.45	0.29	0.18	0.5	0.25	0.38	0.44	0.58	0.32	0.08	0.22	-0.09	0.01	0.07	-0.05	0	0.47	0.06	0.27	0.34	0.35	0.02	-0.19	0.11	-0.01	0	0.25	0.08	-0.05	0.02	0.23	0.13	0.13	0.05	-0.04	-0.04	0.32	0.2	0.04	0.1	0.05	0.01	-0.05	0.19	-0.01	-0.13
FAD	0.06	0.28	0.15	0.31	0.2	-0.03	0.24	0.03	0.29	0.23	0.2	0.14	0.49	0.49	0.48	0.33	0.23	0.14	0.06	0.4	0.14	0.31	0.19	-0.05	0.05	-0.2	0.15	-0.09	0.16	0.26	0.29	0.06	0.02	0.33	0.35	0.35	0.18	0.18	0.18	0.37	0.27	0.21	0.37	-0.21	-0.13	-0.23	-0.13	0.03	-0.1
Pimelylcarnitine	0.19	0.43	0.1	0.23	0.31	0.14	0.09	0.1	0.47	0.14	0.15	0.16	0.28	0.36	0.37	0.18	0.39	0.01	-0.05	0.37	0.16	0.31	0.23	-0.19	0.09	0.09	0.14	0.05	0.29	0.35	0.3	0.13	0.12	0.43	0.38	0.38	0.34	0.38	0.38	0.52	0.41	0.39	0.56	0.07	0.05	-0.16	0	0.3	0.09
Acetylcholine	0.08	0.33	0.05	0.23	0.15	0.11	0.09	-0.11	0.4	0.03	-0.1	-0.01	0.25	0.21	0.24	0.13	0.19	-0.06	-0.15	0.18	0	-0.04	-0.12	-0.23	-0.2	0	0.21	0.01	0.1	0.46	0.26	-0.01	0.22	0.1	0.44	0.44	0.21	0.22	0.22	0.27	0.44	0.36	0.46	-0.08	-0.14	-0.23	0.06	0.25	0.13
alpha-D-Glucosamine 1-phosphate	0.16	0.32	0.26	0.39	0.58	0.62	0.37	0.39	0.78	0.48	0.45	0.37	-0.1	0.12	-0.03	-0.14	-0.05	-0.06	-0.03	0.18	-0.04	0.05	0.03	-0.19	0.04	0.07	0.17	0.16	0.38	0.29	0.02	0.05	0.05	0.17	0.13	0.13	0.03	0.07	0.07	0.37	0.37	0.07	0.15	0.15	0.04	-0.03	0.14	0.27	0.24
Phosphodimethyl-ethanolamine	0.45	0.56	0.36	0.63	0.69	0.76	0.31	0.39	0.7	0.42	0.29	0.2	0.22	0.35	0.13	0.17	0.14	0.24	0.31	0.27	0.12	0.28	0.11	-0.08	-0.1	0.06	0.25	0.32	0.39	0.32	0.22	0.04	0.18	0.36	0.32	0.32	0.22	0.15	0.15	0.51	0.55	0.28	0.18	0.23	0.16	-0.02	0.23	0.22	0.17
dAMP	0.09	0.25	0.11	0.24	0.19	0.18	0.17	0.15	0.5	0.29	0.28	0.32	0.16	0.13	0.04	-0.02	0.06	-0.14	-0.13	0.25	-0.08	0.11	0.08	-0.26	-0.11	-0.13	0.21	-0.12	0.19	0.33	0.16	-0.16	0.03	0.17	0.25	0.25	-0.07	-0.05	-0.05	0.3	0.31	0.04	0.2	-0.25	-0.32	-0.4	-0.05	-0.01	-0.14
Dodecanedioic acid	0.14	0.26	0.06	0.2	0.4	0.5	0.09	0.22	0.55	0.28	0.22	0.19	0.08	0.15	0.15	-0.13	0.07	0.07	0.07	-0.01	-0.07	0.01	-0.05	-0.42	0	0.01	-0.07	-0.02	0.33	0.13	0.01	-0.08	-0.09	0.06	0.07	0.07	-0.02	0.03	0.03	0.22	0.29	0.02	0.18	-0.01	-0.07	-0.2	-0.08	0.1	0.15
LPA(18:2)	-0.08	0.07	-0.16	0.13	0.2	0.43	-0.21	0	0.35	0	-0.01	-0.07	-0.02	0	0.02	-0.22	0.02	0.01	0.02	-0.22	-0.28	-0.34	-0.25	-0.53	-0.11	0.04	0	-0.12	0.09	0	0	-0.18	-0.11	-0.14	-0.01	-0.01	-0.05	-0.02	-0.02	0.12	0.17	0.16	0.08	0	-0.1	-0.18	-0.12	0.08	0.14
Indoxyl	0.38	0.25	-0.05	0.18	0.37	0.54	0.29	-0.01	0.52	0.28	0.3	0.01	0.06	0.05	0.02	-0.11	0.03	0.17	0.3	-0.09	-0.11	-0.01	-0.27	-0.14	-0.2	-0.11	-0.17	0.1	0.07	-0.09	-0.21	-0.14	-0.22	-0.04	-0.11	-0.11	-0.11	-0.16	-0.16	0.04	0.18	-0.19	-0.18	0.03	-0.06	-0.19	-0.02	-0.11	-0.17
Tiglylcarnitine	0.31	0.37	0.07	0.29	0.55	0.63	0.33	0.48	0.57	0.38	0.24	0.15	0.12	0.21	0.18	-0.1	0.18	0.22	0.27	0.05	0.17	0.35	0.31	-0.12	0.02	0.04	-0.25	0.21	0.49	-0.03	-0.09	-0.12	-0.21	0.2	-0.05	-0.05	0.01	0.03	0.03	0.19	0.24	-0.17	0.09	0.11	0.07	-0.09	-0.06	0.05	-0.02
UDP-N-acetyl-D-glucosamine	0.26	0.19	0.41	0.17	0.27	0.18	-0.22	0.11	0.04	-0.25	-0.09	-0.12	-0.11	0.02	-0.03	0.16	-0.18	0.04	-0.02	0.2	-0.02	0.12	0.09	-0.19	0.03	0.13	0.26	0.08	0.09	0.21	0.4	-0.01	0.14	0.16	0.22	0.22	0.19	0.13	0.13	0.39	0.27	0.47	0.24	0.12	0.15	0.02	-0.05	0.43	0.43
CDP-ethanolamine	0.13	0.23	0.39	0.12	0.22	0.14	-0.18	-0.03	0.14	-0.21	-0.16	-0.06	-0.16	-0.09	-0.08	0.05	-0.15	-0.1	-0.12	0.04	-0.05	-0.1	-0.26	-0.53	-0.12	0.14	0.34	-0.06	0.07	0.21	0.19	-0.02	0.12	0.02	0.21	0.21	0.07	0.04	0.04	0.31	0.28	0.32	0.19	-0.08	-0.14	-0.21	-0.1	0.3	0.28
Creatine	0.46	0.5	0.57	0.33	0.37	0.12	0.36	0.47	0.32	0.31	0.09	0.15	0.27	0.42	0.41	0.56	0.14	0.22	0.13	0.49	0.42	0.58	0.44	0.35	-0.01	-0.07	0.31	0.33	0.48	0.52	0.48	0.17	0.24	0.54	0.47	0.47	0.34	0.34	0.34	0.43	0.42	0.23	0.28	-0.01	0.13	0	0.05	0.31	0.28
Hydroxyisovaleroyl carnitine	0.38	0.37	0.37	0.16	0.16	0.09	0.1	0.41	0.32	0.19	0.15	0.13	0.1	0.33	0.42	0.43	0.04	0.22	0.1	0.33	0.35	0.39	0.3	0.07	0.1	0.08	0.29	0.18	0.48	0.41	0.53	0.11	0.19	0.45	0.45	0.45	0.31	0.34	0.34	0.44	0.44	0.24	0.35	-0.01	0.06	-0.15	-0.08	0.36	0.36
Propenoylcarnitine	0.3	0.32	0.44	0.41	0.4	0.21	0.09	0.2	0.34	0.16	0.1	0.11	0.15	0.24	0.14	0.22	-0.11	0.02	-0.02	0.39	0.01	0.2	0.15	-0.09	-0.1	-0.14	0.36	0.03	0.19	0.4	0.36	-0.07	0.16	0.24	0.35	0.35	0.14	0.1	0.1	0.47	0.39	0.39	0.21	-0.07	-0.04	-0.16	-0.04	0.23	0.25
Phosphoethanolamine	0.52	0.31	0.59	0.25	0.53	0.43	0.15	0.5	0.18	0.07	-0.06	-0.13	0	0.18	0.27	0.28	-0.06	0.39	0.33	0.08	0.35	0.31	0.19	0.09	-0.13	-0.13	-0.09	0.25	0.42	0.1	0.22	0.01	-0.05	0.17	0.04	0.04	0.16	0.15	0.15	0.11	0.2	0.06	0.02	0.05	0.17	0.05	-0.02	0.26	0.46
1-Hydroxy-2-aminoethylphosphonate	0.52	0.31	0.59	0.25	0.53	0.43	0.15	0.5	0.18	0.07	-0.06	-0.13	0	0.18	0.27	0.28	-0.06	0.39	0.33	0.08	0.35	0.31	0.19	0.09	-0.13	-0.13	-0.09	0.25	0.42	0.1	0.22	0.01	-0.05	0.17	0.04	0.04	0.16	0.15	0.15	0.11	0.2	0.06	0.02	0.05	0.17	0.05	-0.02	0.26	0.46
L-Carnitine	0.49	0.47	0.63	0.51	0.64	0.39	0.4	0.55	0.17	0.22	0.03	0.03	0.26	0.43	0.34	0.39	0.19	0.24	0.15	0.54	0.47	0.61	0.62	0.42	-0.14	-0.16	0.18	0.4	0.38	0.44	0.42	0.04	0.16	0.47	0.33	0.33	0.39	0.33	0.33	0.51	0.42	0.33	0.31	0.17	0.27	0.19	0.17	0.38	0.35
N-Acyl-D-glutamate	0.35	0.23	0.46	0.29	0.42	0.22	0.26	0.46	-0.03	0.02	-0.14	-0.07	0.12	0.19	0.19	0.27	0.07	0.24	0.14	0.33	0.28	0.48	0.58	0.28	0.02	-0.02	0.03	0.22	0.29	0.12	0.14	-0.09	-0.06	0.2	0.04	0.04	0.08	0.03	0.03	0.2	0.12	0.18	0.18	0.07	0.23	0.14	-0.06	0.36	0.28
LPA(16:1)	0.35	0.08	0.57	0.14	0.26	0.15	0.06	0.25	0	-0.02	-0.23	-0.2	-0.01	0.01	0.06	0.29	-0.29	0.15	0.07	0.07	0.03	0.04	0	0.21	-0.28	-0.24	0.14	0.09	0.07	0.25	0.17	-0.11	0.04	-0.05	0.07	0.07	-0.03	-0.07	-0.07	-0.05	0.05	0.06	-0.19	-0.15	0	0.04	-0.03	0.17	0.37
NAD+	0.34	0	0.5	0.03	0.29	0.08	0.05	0.32	-0.04	-0.04	0.43	0.21	-0.29	-0.07	-0.16	-0.07	-0.17	-0.09	-0.08	0.36	0.27	0.38	0.36	0.03	0.22	0.13	0.01	0	0.06	-0.01	0.13	0.05	-0.05	0.24	-0.08	-0.08	0.09	0.01	0.01	0.36	0.04	-0.03	0.08	0.14	0.12	0.04	0.05	0.26	0.14
Pantetheine	0.44	0.1	0.29	0.04	0.11	-0.09	0.28	0.28	0	0.17	0.35	0.26	0.13	0.19	0.23	0.23	0.14	0.14	0.1	0.43	0.41	0.54	0.45	0.25	0.21	0.06	-0.03	0.02	0.17	0.05	0.07	0.04	-0.04	0.3	0.06	0.06	0.07	0	0	0.21	0.09	-0.11	0.16	-0.01	0.06	-0.08	-0.01	0.13	-0.03
cresol	0.42	0.17	0.21	0.13	0.14	0.1	0.31	0.33	-0.05	0.13	0.21	0.12	0.17	0.28	0.36	0.27	0.23	0.42	0.36	0.27	0.51	0.56	0.46	0.23	0.23	0.13	-0.13	0.11	0.27	-0.15	0	0.05	-0.11	0.26	-0.02	-0.02	0.09	0.03	0.03	0.15	0.11	-0.06	0.2	0.1	0.2	-0.02	-0.02	0.18	0.03
phenylacetylglutamine	0.54	0.2	0.25	0.2	0.38	0.37	0.3	0.28	0.19	0.19	0.27	0.09	0.09	0.14	0.08	0.13	0.07	0.35	0.39	0.18	0.21	0.43	0.24	0.17	0.13	0.08	-0.19	0.18	0.19	-0.13	-0.1	0	-0.12	0.14	-0.1	-0.1	-0.02	-0.11	-0.11	0.09	0.1	-0.1	-0.01	0.18	0.24	0.06	0.05	0.12	0.02
Trimethylaminoxide	0.21	0.1	0.02	-0.05	0.23	0.09	0.44	0.37	0.06	0.32	0.33	0.4	0.15	0.23	0.34	0.07	0.44	0.05	-0.04	0.41	0.47	0.52	0.56	0.33	0.31	0.14	-0.13	0.24	0.35	0.11	-0.09	0.22	-0.06	0.36	-0.04	-0.04	0.12	0.19	0.19	0.19	0.03	-0.12	0.29	0.2	0.25	0.27	0.14	0.23	-0.02
sn-glycero-3-Phosphocholine	-0.11	-0.14	-0.16	0.14	-0.1	0.11	-0.13	-0.08	-0.16	-0.24	-0.11	-0.25	0.03	0	0.02	0.02	0.08	0.24	0.22	-0.15	-0.07	-0.15	-0.08	-0.29	0.11	0.21	-0.08	-0.23	-0.14	-0.44	-0.17	-0.17	-0.34	-0.16	-0.28	-0.28	-0.2	-0.32	-0.32	-0.09	-0.21	0.06	-0.1	-0.12	-0.09	-0.15	-0.25	-0.02	-0.19
D-Arabitol/Xylitol/Ribitol	0.37	0.12	0.52	0.33	0.61	0.39	0.53	0.62	0.42	0.49	0.39	0.34	-0.33	0	-0.22	-0.14	-0.13	-0.18	-0.13	0.48	0.23	0.34	0.37	0.29	-0.06	-0.11	0.04	0.2	0.27	0.46	0.05	-0.02	0.07	0.21	0.05	0.05	0.06	0.08	0.08	0.34	0.21	-0.01	0.03	0.21	0.17	0.25	0.21	0.13	0.18
Pentose phosphates (isobars)	0.33	0.35	0.51	0.46	0.29	0.28	0.4	0.4	0.39	0.35	0.3	0.13	-0.03	0.23	-0.04	0.32	-0.08	0.21	0.28	0.29	0.32	0.33	0.09	0.21	-0.08	0.01	0.28	0.28	0.27	0.39	0.41	0.12	0.27	0.35	0.42	0.42	0.26	0.14	0.14	0.34	0.45	0.05	0.1	0.07	0.02	-0.03	0.22	0.05	0.09
Ascorbate	-0.12	0.04	0.08	-0.13	0.06	0.17	-0.05	0.23	0.13	0.03	-0.02	0.11	-0.29	-0.25	-0.26	-0.19	-0.13	-0.31	-0.31	-0.18	-0.12	-0.16	-0.03	-0.14	0.03	0.11	-0.1	0.2	0.26	0.3	0.15	0.01	0.03	-0.01	0.04	0.04	-0.01	0.02	0.02	-0.04	0.06	-0.15	-0.03	-0.05	-0.13	0.07	-0.02	0.09	0.28
Propionate	-0.09	-0.14	0.16	0.05	0.18	0.27	-0.03	0.34	0.05	0.05	-0.06	-0.02	-0.28	-0.28	-0.3	-0.25	-0.18	-0.16	-0.09	-0.24	-0.13	-0.28	-0.09	-0.33	-0.18	-0.07	-0.09	-0.11	0.14	-0.01	-0.14	-0.31	-0.28	-0.22	-0.24	-0.24	-0.29	-0.34	-0.34	-0.14	-0.12	-0.31	-0.33	-0.27	-0.34	-0.15	-0.21	-0.17	0.04
D-Ribose	0.08	0.11	0.39	0.36	0.33	0.2	0.48	0.4	0.34	0.45	-0.03	0.07	0.01	0.15	0.06	0.22	-0.06	-0.01	-0.05	0.21	0.09	0.04	0.03	0.32	-0.15	-0.16	0.1	0.17	0.22	0.51	0.07	0.05	0.09	0.07	0.17	0.17	0.01	0.03	0.03	0.01	0.1	0	-0.12	-0.09	-0.01	0.21	0.06	-0.01	0.16
D-Glucose	0.08	0.09	0.41	0.29	0.4	0.2	0.37	0.36	0.18	0.2	-0.09	-0.02	-0.3	-0.15	-0.3	-0.1	-0.17	-0.2	-0.15	0.13	-0.01	0.03	0.11	0.14	-0.34	-0.36	-0.01	0.09	0.14	0.31	0.01	-0.2	-0.09	-0.05	-0.05	-0.05	-0.11	-0.1	-0.1	0.01	0.03	-0.04	-0.16	-0.16	-0.16	0.03	-0.04	-0.09	0.1
1-4-beta-D-Xylan	0.03	0.02	0.28	0.23	0.31	0.09	0.31	0.22	0.11	0.12	-0.13	-0.03	-0.33	-0.23	-0.36	-0.15	-0.15	-0.29	-0.23	0.13	-0.08	-0.08	0.02	0.1	-0.35	-0.35	0	0.04	0.04	0.28	-0.04	-0.22	-0.11	-0.11	-0.09	-0.09	-0.15	-0.15	-0.15	-0.05	-0.04	0.01	-0.18	-0.18	-0.2	0.01	-0.06	-0.12	0.04
3D-(3-5/4)-Trihydroxycyclohexane-1-2-dione	-0.02	0.08	0.32	0.29	0.36	0.19	0.32	0.26	0.18	0.13	-0.16	-0.1	-0.31	-0.19	-0.36	-0.14	-0.14	-0.22	-0.15	0.04	-0.09	-0.07	0.02	0.09	-0.34	-0.31	-0.04	0.08	0.07	0.25	-0.05	-0.19	-0.09	-0.11	-0.08	-0.08	-0.11	-0.11	-0.11	-0.06	-0.01	-0.01	-0.16	-0.12	-0.14	0.04	-0.03	-0.09	0.08
L-Arabinose	0.14	0.02	0.37	0.26	0.35	0.18	0.38	0.38	0.23	0.3	0.01	0.06	-0.31	-0.13	-0.28	-0.08	-0.18	-0.26	-0.21	0.21	0	-0.01	0.08	0.19	-0.23	-0.18	0.05	0.11	0.11	0.43	0.01	-0.14	-0.01	-0.02	0.02	0.02	-0.07	-0.08	-0.08	0.07	0.07	-0.02	-0.16	-0.06	-0.09	0.12	0	-0.03	0.14
Uracil	-0.09	-0.07	0.36	0.01	0.09	0	0	0.33	-0.16	-0.07	-0.27	-0.11	-0.17	-0.21	-0.22	-0.02	-0.32	-0.08	-0.09	-0.15	0.02	-0.06	0.12	0.13	-0.25	-0.25	0.03	0.07	0.13	0.03	0.05	-0.16	-0.03	-0.14	-0.11	-0.11	-0.15	-0.14	-0.14	-0.25	-0.15	-0.24	-0.29	-0.24	-0.19	0.01	-0.02	-0.07	0.16
Guanine	0.13	0.12	0.32	0.11	0.29	0.16	0.15	0.48	0	0.03	-0.22	-0.01	-0.09	-0.07	0.01	0.06	-0.09	-0.02	-0.06	0.06	0.24	0.13	0.31	0.13	-0.13	-0.01	0.09	0.28	0.39	0.15	0.08	-0.09	0.01	0.06	0.01	0.01	0.02	0.02	0.02	-0.01	0.07	-0.06	-0.02	-0.04	-0.02	0.1	0	0.2	0.29
2-Methyleneglutarate	0.14	0.09	0.43	0.16	0.33	0.21	0.28	0.41	-0.06	0.12	-0.15	-0.04	-0.19	-0.06	-0.13	0.06	-0.09	-0.02	-0.01	0.09	0.2	0.19	0.21	0.29	-0.17	-0.15	-0.06	0.28	0.2	0.21	0.06	0	-0.02	0.07	-0.06	-0.06	0.02	0.01	0.01	-0.02	-0.03	-0.08	-0.19	0.01	0.07	0.27	0.05	0	0.16
Citrate	0.41	0.39	0.46	0.34	0.27	0.28	0.26	0.5	0.18	0.26	-0.16	-0.11	-0.08	0.14	0.05	0.31	-0.08	0.26	0.32	0.08	0.41	0.31	0.14	0.29	-0.34	-0.12	0.14	0.41	0.4	0.37	0.38	-0.01	0.23	0.26	0.34	0.34	0.27	0.22	0.22	0.15	0.38	0.04	-0.07	0.06	0.05	0.03	0.11	-0.06	0.21
Itaconate	0.45	0.45	0.54	0.59	0.56	0.5	0.57	0.58	0.29	0.4	-0.07	0	0.04	0.27	0.06	0.29	0	0.39	0.43	0.2	0.43	0.48	0.32	0.46	-0.19	-0.09	-0.02	0.52	0.44	0.29	0.16	0.06	0.21	0.23	0.23	0.23	0.22	0.16	0.16	0.11	0.38	0.09	0.04	0.26	0.33	0.24	0.26	0.09	0.3
Dehydroascorbate	0.28	0.38	0.31	0.34	0.3	0.3	0.33	0.36	0.21	0.17	-0.25	-0.18	-0.12	0.05	-0.01	0.17	0.01	0.17	0.23	0	0.25	0.2	0.04	0.04	-0.34	-0.11	0	0.29	0.35	0.25	0.18	-0.14	-0.01	0.12	0.17	0.17	0.09	0.05	0.05	0.08	0.28	0.02	-0.04	-0.1	-0.12	-0.1	-0.11	-0.08	0.09
Glycerol 3-phosphate	0.3	0.4	0.45	0.28	0.42	0.37	0.13	0.49	0.23	0	-0.34	-0.21	-0.09	0.02	0	0.14	-0.15	0.23	0.24	-0.07	0.22	0.28	0.22	-0.01	-0.24	-0.02	0	0.33	0.47	0.13	0.2	-0.13	0.05	0.09	0.15	0.15	0.11	0.1	0.1	0.06	0.29	0.03	0.08	0.02	0.05	-0.06	-0.05	0.19	0.35
Protein 5-hydroxylysine	0.25	0.21	0.3	0.45	0.39	0.32	0.54	0.31	0.15	0.22	-0.02	-0.03	-0.09	-0.02	-0.24	-0.05	0	0.07	0.15	0.14	0.17	0.26	0.34	0.42	-0.18	-0.02	-0.05	0.26	0.05	0	-0.26	-0.14	0	-0.04	-0.09	-0.09	-0.03	-0.14	-0.14	0.01	0.12	-0.04	-0.07	0.22	0.19	0.12	0.21	0.11	0.07
gamma-Glutamyl-Se-methylselenocysteine	0.09	0.03	0.22	0.49	0.35	0.33	0.4	0.17	-0.02	0.14	-0.02	-0.28	0.17	0.16	-0.11	0.05	-0.07	0.43	0.54	-0.07	-0.02	0.21	0.14	0.24	-0.13	-0.34	-0.44	-0.01	-0.1	-0.33	-0.23	-0.25	-0.34	-0.19	-0.27	-0.27	-0.2	-0.37	-0.37	-0.24	-0.13	-0.23	-0.27	-0.08	0.04	0.01	-0.1	-0.33	-0.19
Pantothenol	0.22	0.15	0.28	0.35	0.3	0.18	0.5	0.38	-0.16	0.12	-0.23	-0.2	0.16	0.17	0.11	0.09	0.09	0.4	0.4	0.07	0.44	0.48	0.5	0.47	-0.28	-0.32	-0.33	0.16	0.14	-0.22	-0.21	-0.22	-0.18	-0.05	-0.19	-0.19	-0.06	-0.12	-0.12	-0.21	-0.04	-0.23	-0.07	-0.03	0.09	0.04	0.05	-0.15	-0.11
Taurine	0.38	0.12	0.48	0.05	0.22	0.05	0.22	0.45	0.09	0.17	-0.3	-0.25	-0.03	0.06	0.25	0.3	-0.13	0.24	0.19	-0.03	0.33	0.21	0.07	0.24	-0.24	-0.16	-0.16	0.11	0.28	0.14	-0.02	-0.07	-0.1	0	-0.02	-0.02	0	0.03	0.03	-0.2	-0.04	-0.25	-0.26	-0.19	-0.03	0	-0.17	-0.05	0.2
Taurolithocholic acid	0.19	0.13	0.24	0.19	0.13	-0.12	0.53	0.05	-0.03	0.14	-0.4	-0.23	0.07	0.03	0.09	0.19	0.03	0.08	0.08	0.12	0.24	0.23	0.03	0.31	-0.32	-0.17	-0.09	0.06	-0.04	0.06	-0.31	-0.12	-0.12	-0.1	-0.06	-0.06	-0.14	-0.15	-0.15	-0.2	-0.08	-0.14	-0.18	-0.2	-0.1	0	-0.14	-0.18	-0.23
S-Glutathionyl-L-cysteine	0.53	0.59	0.29	0.24	0.36	0.39	0.26	0.36	0.37	0.25	-0.39	-0.15	0.11	0.25	0.41	0.36	0.14	0.28	0.23	0.06	0.38	0.29	0.08	0.21	-0.4	-0.04	0.16	0.52	0.53	0.49	0.29	0.04	0.28	0.27	0.42	0.42	0.34	0.42	0.42	0.2	0.52	0.25	0.15	0.2	0.24	0.06	0.08	0.22	0.39
N1-Acetylspermine	0.35	0.53	0.23	0.22	0.06	0.06	0.37	0.1	0.34	0.26	-0.35	-0.19	0.22	0.3	0.43	0.62	0.06	0.41	0.41	-0.01	0.37	0.2	-0.24	0.28	-0.34	-0.05	0.33	0.45	0.38	0.3	0.23	0.23	0.31	0.25	0.45	0.45	0.25	0.3	0.3	-0.02	0.37	0.09	-0.03	-0.06	0.04	-0.04	0.07	0	0.08
2-Deoxy-alpha-D-glucoside	0.42	0.3	0.09	-0.1	-0.12	-0.17	0.15	0.16	0.07	0.16	-0.33	-0.14	-0.17	-0.01	0.19	0.29	-0.1	0.08	0.1	0	0.34	0.23	-0.02	0.31	-0.29	-0.05	0.12	0.36	0.32	0.31	0.22	0.02	0.22	0.17	0.3	0.3	0.19	0.29	0.29	-0.01	0.25	0.01	-0.09	NaN	NaN	-0.05	-0.1	-0.08	0.13
Thioredoxin	0.47	0.32	0.44	0.19	0.24	0.17	0.16	0.25	-0.04	0.08	-0.25	-0.14	0.19	0.23	0.23	0.34	-0.05	0.3	0.22	0.14	0.36	0.46	0.26	0.6	-0.23	-0.22	-0.2	0.43	0.18	0.3	0.32	0.14	0.3	0.2	0.22	0.22	0.29	0.3	0.3	-0.06	0.18	0.14	0	0.19	0.37	0.31	0.3	0.07	0.3
Sedoheptulose 7-phosphate	0.14	0.21	0.29	0.57	0.33	0.42	0.56	0.42	0.23	0.3	0.12	-0.07	0.03	0.12	-0.16	-0.06	-0.08	0.31	0.4	0.03	0.1	0.32	0.36	0.18	-0.33	-0.41	-0.2	-0.04	0.12	-0.16	-0.12	-0.45	-0.3	-0.08	-0.13	-0.13	-0.26	-0.36	-0.36	-0.04	0.11	-0.28	-0.14	-0.23	-0.21	-0.35	-0.1	-0.27	-0.25
5-Guanidino-2-oxopentanoate	0.28	0.37	0.32	0.5	0.56	0.52	0.48	0.26	0.51	0.31	0.05	0	0.11	0.04	-0.12	-0.08	0.08	0.06	0.17	0.03	-0.05	0.11	0.03	-0.11	-0.42	-0.32	-0.11	0.01	0.15	0.07	-0.24	-0.34	-0.23	-0.06	-0.08	-0.08	-0.2	-0.29	-0.29	0.03	0.19	-0.17	-0.13	-0.22	-0.28	-0.36	-0.05	-0.13	-0.14
Isobutyryl-L-carnitine	0.2	0.31	0.1	0.06	0.36	0.35	0.29	0.26	0.21	0.05	-0.12	-0.11	-0.01	-0.05	0.08	-0.13	-0.06	0.05	0.05	-0.1	0.08	0.23	0.22	-0.05	-0.32	-0.33	-0.27	0.2	0.34	-0.09	-0.06	-0.31	-0.35	0.01	-0.18	-0.18	-0.17	-0.11	-0.11	-0.06	0.05	-0.28	-0.11	-0.25	-0.24	-0.24	-0.27	-0.07	-0.09
Indolepyruvate	0.34	0.4	0.19	0.4	0.31	0.29	0.6	0.24	0.19	0.31	-0.15	-0.25	0.22	0.29	0.31	0.16	0.22	0.37	0.42	0.03	0.38	0.41	0.19	0.24	-0.49	-0.41	-0.28	0.1	0.16	-0.06	-0.15	-0.27	-0.28	0.07	-0.04	-0.04	-0.02	-0.05	-0.05	-0.01	0.15	-0.21	-0.13	-0.21	-0.16	-0.27	-0.17	-0.32	-0.31
Acetylcarnitine	0.45	0.28	0.43	0.29	0.33	0.19	0.49	0.43	0.19	0.22	0.06	-0.17	-0.02	0.09	0.04	0.04	-0.09	0.2	0.24	0.14	0.31	0.52	0.42	0.38	-0.46	-0.58	-0.38	0.02	0.15	-0.01	0.03	-0.37	-0.31	0.08	-0.12	-0.12	-0.09	-0.11	-0.11	-0.05	0.04	-0.33	-0.19	-0.29	-0.22	-0.34	-0.15	-0.29	-0.22
Propionylcarnitine	0.5	0.43	0.46	0.34	0.54	0.39	0.46	0.43	0.15	0.23	-0.02	-0.07	0.19	0.22	0.18	0.18	0.11	0.28	0.33	0.19	0.39	0.55	0.38	0.28	-0.41	-0.44	-0.16	0.28	0.31	0.09	0.1	-0.18	-0.14	0.24	0.02	0.02	0.06	0.02	0.02	0.12	0.19	-0.17	-0.08	-0.12	-0.05	-0.1	0	-0.13	-0.1
Acylcarnitines	0.54	0.45	0.6	0.44	0.56	0.35	0.51	0.57	0.21	0.25	0.05	-0.06	0.14	0.29	0.22	0.23	0.07	0.26	0.24	0.36	0.46	0.66	0.59	0.43	-0.35	-0.43	-0.14	0.26	0.34	0.22	0.24	-0.19	-0.1	0.32	0.1	0.1	0.16	0.12	0.12	0.24	0.26	-0.04	0.06	-0.08	0.01	-0.1	0.01	0.03	0.06
Inosine	0.13	0.05	0.11	-0.01	0.14	-0.09	0.2	0.2	0.27	0.23	0.31	0.24	-0.1	-0.03	-0.14	-0.04	-0.27	-0.25	-0.2	0.31	-0.03	0.29	0.3	0.21	0.23	0.1	0.1	0.15	0.15	0.22	0.11	0.01	0.06	0.21	0.13	0.13	0.02	0.03	0.03	0.23	0.09	-0.12	0.02	0.08	0.05	0.07	-0.07	0.08	-0.04
Stearoylcarnitine	-0.28	-0.02	-0.01	0.05	0.19	0.13	0.08	0.2	0.04	0.08	0.29	0.44	0.08	-0.09	-0.19	-0.21	0.1	-0.2	-0.18	0.01	-0.13	0.03	0.29	-0.27	0.43	0.2	-0.08	0.03	0.25	-0.16	-0.19	0.02	-0.18	0.04	-0.2	-0.2	-0.22	-0.27	-0.27	0.01	-0.11	-0.23	0.08	-0.1	-0.12	-0.02	-0.05	0.13	0.02
Taurodeoxycholic acid	-0.04	0.08	0.3	0.13	0.31	0.12	0.12	0.52	0.14	0.22	-0.12	0.19	0.15	0.1	0.12	0.07	0.15	-0.14	-0.23	0.2	0.09	0.21	0.47	0.04	0.09	0.07	0.05	0.05	0.36	0.29	-0.02	-0.05	-0.04	0.17	0.02	0.02	-0.04	0.01	0.01	0.12	-0.03	-0.06	0.05	-0.11	-0.01	0.11	-0.08	0.16	0.15
2-Monoolein	-0.04	0.05	0.12	0.01	0.28	0.21	-0.04	0.23	-0.11	-0.07	-0.21	-0.07	0.08	0.05	-0.03	-0.02	0.37	-0.1	-0.16	0.1	0	0.2	0.43	0.23	0.04	0.03	-0.21	0.18	0.06	0.23	0.05	0.06	0	0.14	-0.06	-0.06	0.17	0.19	0.19	0.1	-0.09	0.16	0.15	0.23	0.33	0.42	0.14	0.21	0.18
Homomethionine	0.07	0.37	0.24	0.42	0.51	0.41	0.33	0.37	0.2	0.27	0.17	0.28	0.46	0.38	0.18	0.17	0.32	0.18	0.19	0.3	0.25	0.41	0.51	0.22	0	-0.05	0.24	0.39	0.37	0.2	0.18	0.1	0.2	0.36	0.27	0.27	0.24	0.17	0.17	0.34	0.36	0.08	0.33	0.18	0.19	0.17	0.37	0.24	0.09
S-Adenosyl-L-methionine	0.16	0.01	0	-0.23	-0.02	-0.14	-0.02	0.11	0.3	0.11	0.21	0.25	-0.42	-0.35	-0.25	-0.17	-0.33	-0.41	-0.31	0.06	-0.05	-0.1	-0.2	-0.23	-0.03	0.02	0.16	0.05	0.22	0.16	0.07	-0.04	-0.03	0.1	0	0	-0.14	-0.06	-0.06	0.03	-0.01	-0.2	-0.24	-0.21	-0.39	-0.22	-0.18	-0.14	-0.12
4-Pyridoxate	0.23	0.08	0.35	0.13	0.23	0.11	0.22	0.41	0.04	-0.02	-0.28	-0.21	-0.17	-0.18	-0.12	-0.09	-0.29	0	-0.03	-0.02	0.05	0.22	0.36	0.07	-0.32	-0.25	-0.16	-0.06	0.16	-0.08	-0.16	-0.49	-0.33	-0.17	-0.23	-0.23	-0.31	-0.31	-0.31	-0.15	-0.09	-0.26	-0.22	-0.32	-0.25	-0.29	-0.34	-0.03	0
2-Oxoglutarate	0.2	0.04	0.17	0.14	0.24	0.04	0.36	0.05	-0.01	-0.04	-0.34	-0.34	-0.13	-0.28	-0.23	-0.22	-0.33	-0.05	0.05	-0.15	-0.08	0.06	0.01	0.02	-0.54	-0.52	-0.38	-0.11	-0.08	-0.3	-0.43	-0.57	-0.51	-0.39	-0.43	-0.43	-0.48	-0.52	-0.52	-0.41	-0.25	-0.44	-0.47	-0.47	-0.45	-0.38	-0.4	-0.41	-0.35
Succinate	-0.12	-0.32	0.18	-0.21	-0.08	-0.15	-0.16	0.1	-0.2	-0.26	-0.32	-0.3	-0.48	-0.59	-0.53	-0.41	-0.53	-0.32	-0.24	-0.36	-0.29	-0.31	-0.17	-0.34	-0.45	-0.39	-0.25	-0.42	-0.18	-0.24	-0.28	-0.62	-0.49	-0.51	-0.47	-0.47	-0.58	-0.58	-0.58	-0.45	-0.43	-0.53	-0.57	-0.61	-0.65	-0.45	-0.49	-0.44	-0.25
Methylmalonate	-0.16	-0.35	0.09	-0.28	-0.16	-0.16	-0.19	0.05	-0.2	-0.28	-0.34	-0.33	-0.5	-0.63	-0.56	-0.44	-0.54	-0.33	-0.25	-0.42	-0.37	-0.34	-0.2	-0.37	-0.46	-0.39	-0.27	-0.46	-0.21	-0.28	-0.31	-0.66	-0.53	-0.55	-0.5	-0.5	-0.64	-0.63	-0.63	-0.48	-0.47	-0.57	-0.6	-0.65	-0.68	-0.5	-0.54	-0.48	-0.33
L-Cysteate	-0.17	-0.38	-0.04	-0.3	-0.21	-0.26	-0.19	-0.22	-0.23	-0.36	-0.41	-0.52	-0.53	-0.69	-0.66	-0.49	-0.62	-0.29	-0.13	-0.55	-0.49	-0.43	-0.45	-0.33	-0.5	-0.46	-0.45	-0.47	-0.42	-0.44	-0.44	-0.63	-0.56	-0.69	-0.58	-0.58	-0.65	-0.65	-0.65	-0.66	-0.56	-0.6	-0.72	-0.58	-0.64	-0.45	-0.55	-0.66	-0.45
Fumarate	0.12	-0.16	0.2	-0.05	0.06	-0.05	0.06	0.09	-0.12	-0.16	-0.28	-0.37	-0.47	-0.51	-0.5	-0.35	-0.52	-0.17	-0.03	-0.29	-0.17	-0.14	-0.17	-0.17	-0.53	-0.48	-0.37	-0.26	-0.16	-0.27	-0.29	-0.6	-0.5	-0.45	-0.46	-0.46	-0.51	-0.54	-0.54	-0.43	-0.33	-0.5	-0.6	-0.52	-0.58	-0.42	-0.45	-0.53	-0.31
Malate	0.1	-0.14	0.24	0	0.09	-0.01	0.12	0.11	-0.09	-0.14	-0.32	-0.36	-0.43	-0.48	-0.49	-0.32	-0.49	-0.15	-0.03	-0.28	-0.18	-0.15	-0.17	-0.15	-0.54	-0.47	-0.36	-0.25	-0.15	-0.23	-0.32	-0.59	-0.48	-0.47	-0.44	-0.44	-0.52	-0.56	-0.56	-0.45	-0.32	-0.47	-0.57	-0.52	-0.55	-0.4	-0.42	-0.48	-0.27
TCA Cycle	0.16	-0.03	0.32	0.06	0.12	0.04	0.11	0.24	-0.04	-0.06	-0.31	-0.31	-0.38	-0.37	-0.38	-0.18	-0.43	-0.08	0.02	-0.22	-0.04	-0.06	-0.09	-0.07	-0.52	-0.4	-0.21	-0.11	0	-0.07	-0.13	-0.49	-0.31	-0.3	-0.26	-0.26	-0.35	-0.39	-0.39	-0.31	-0.16	-0.38	-0.48	-0.45	-0.47	-0.32	-0.32	-0.4	-0.15
Hypoxanthine	0.11	-0.02	0.31	-0.19	-0.05	-0.06	-0.01	0.16	-0.05	-0.23	-0.34	-0.36	-0.53	-0.53	-0.42	-0.22	-0.46	-0.18	-0.12	-0.38	-0.14	-0.13	-0.14	-0.19	-0.49	-0.34	-0.25	-0.18	0	-0.15	-0.15	-0.5	-0.41	-0.35	-0.34	-0.34	-0.42	-0.41	-0.41	-0.38	-0.24	-0.49	-0.48	-0.57	-0.6	-0.51	-0.46	-0.28	-0.09
Threonate	0.17	0	0.25	-0.24	-0.06	-0.12	0	0.09	-0.09	-0.27	-0.34	-0.38	-0.51	-0.54	-0.39	-0.25	-0.51	-0.18	-0.11	-0.37	-0.13	-0.05	-0.11	-0.16	-0.51	-0.41	-0.31	-0.17	-0.03	-0.25	-0.19	-0.54	-0.47	-0.34	-0.4	-0.4	-0.45	-0.43	-0.43	-0.41	-0.28	-0.53	-0.53	-0.61	-0.63	-0.55	-0.52	-0.34	-0.19
Xanthine	-0.18	-0.2	0.09	-0.19	-0.19	-0.25	-0.11	0.02	-0.2	-0.25	-0.57	-0.49	-0.32	-0.45	-0.35	-0.16	-0.47	-0.14	-0.08	-0.45	-0.27	-0.28	-0.21	-0.09	-0.55	-0.49	-0.18	-0.26	-0.14	-0.22	-0.2	-0.51	-0.38	-0.46	-0.34	-0.34	-0.46	-0.42	-0.42	-0.56	-0.41	-0.46	-0.59	-0.63	-0.57	-0.38	-0.47	-0.49	-0.25
Xanthosine	0.03	0	0.16	-0.08	-0.06	-0.14	0.08	0.28	0.01	0.01	-0.28	-0.15	-0.31	-0.33	-0.26	-0.06	-0.27	-0.21	-0.14	-0.14	-0.02	-0.07	0.04	0.01	-0.4	-0.29	0.06	-0.01	0.17	0.09	0	-0.38	-0.19	-0.12	-0.08	-0.08	-0.25	-0.23	-0.23	-0.21	-0.1	-0.35	-0.35	-0.5	-0.53	-0.34	-0.32	-0.26	-0.11
Mevalonate-P	0.23	0.13	0.1	-0.06	0.11	0.06	0.06	-0.18	0.04	-0.2	-0.29	-0.31	-0.35	-0.41	-0.3	-0.19	-0.41	-0.08	0.04	-0.35	-0.13	-0.2	-0.46	-0.22	-0.49	-0.38	-0.27	0.04	-0.04	-0.24	-0.19	-0.27	-0.28	-0.31	-0.3	-0.3	-0.3	-0.29	-0.29	-0.39	-0.14	-0.25	-0.47	-0.34	-0.41	-0.32	-0.26	-0.32	-0.13
12(S)-HETE	0.14	-0.07	0.27	-0.02	0.21	0.26	-0.08	-0.02	-0.02	-0.28	-0.21	-0.35	-0.4	-0.48	-0.53	-0.35	-0.42	-0.07	0.05	-0.36	-0.37	-0.25	-0.32	-0.41	-0.48	-0.36	-0.25	-0.27	-0.2	-0.28	-0.26	-0.54	-0.44	-0.48	-0.42	-0.42	-0.48	-0.55	-0.55	-0.29	-0.19	-0.31	-0.43	-0.37	-0.42	-0.4	-0.32	-0.23	-0.1
W/HR at 3 to MAX	-0.4	-0.33	-0.39	-0.42	-0.54	-0.41	-0.22	-0.43	-0.08	-0.19	-0.07	-0.15	-0.48	-0.54	-0.43	-0.5	-0.28	-0.49	-0.35	-0.39	-0.43	-0.57	-0.61	-0.59	-0.32	-0.27	-0.08	-0.55	-0.35	-0.24	-0.23	-0.39	-0.44	-0.38	-0.32	-0.32	-0.5	-0.46	-0.46	-0.35	-0.38	-0.44	-0.47	-0.69	-0.8	-0.62	-0.54	-0.6	-0.61
N1-Acetylspermidine	0.13	-0.03	0.08	-0.12	-0.09	-0.19	0.13	-0.15	-0.04	-0.04	-0.18	-0.19	-0.23	-0.4	-0.32	-0.26	-0.5	-0.23	-0.1	-0.22	-0.24	-0.07	-0.24	-0.13	-0.59	-0.67	-0.27	-0.28	-0.2	-0.22	-0.25	-0.57	-0.44	-0.35	-0.34	-0.34	-0.56	-0.53	-0.53	-0.4	-0.28	-0.52	-0.63	-0.73	-0.75	-0.62	-0.48	-0.67	-0.52
HR at 3 to 4.5	-0.09	-0.36	0.18	-0.19	-0.07	-0.27	0.08	-0.04	-0.2	-0.2	-0.28	-0.38	-0.46	-0.58	-0.59	-0.56	-0.49	-0.34	-0.26	-0.27	-0.38	-0.19	-0.1	-0.19	-0.53	-0.67	-0.49	-0.65	-0.4	-0.38	-0.51	-0.74	-0.77	-0.59	-0.7	-0.7	-0.75	-0.76	-0.76	-0.57	-0.63	-0.66	-0.66	-0.82	-0.72	-0.59	-0.66	-0.59	-0.5
HR at 3 to MAX	-0.18	-0.42	0.08	-0.37	-0.23	-0.37	-0.09	-0.16	-0.25	-0.28	-0.28	-0.39	-0.54	-0.67	-0.62	-0.62	-0.53	-0.41	-0.3	-0.39	-0.45	-0.3	-0.27	-0.36	-0.54	-0.68	-0.48	-0.73	-0.44	-0.43	-0.47	-0.73	-0.78	-0.61	-0.7	-0.7	-0.77	-0.75	-0.75	-0.6	-0.68	-0.73	-0.72	-0.9	-0.83	-0.67	-0.73	-0.69	-0.58
D-4--Phosphopantothenate	0.02	-0.15	0.2	-0.29	-0.14	-0.2	-0.05	-0.05	-0.1	-0.34	-0.22	-0.38	-0.52	-0.6	-0.5	-0.37	-0.45	-0.28	-0.21	-0.38	-0.3	-0.17	-0.18	-0.31	-0.48	-0.47	-0.39	-0.46	-0.26	-0.35	-0.31	-0.62	-0.63	-0.45	-0.53	-0.53	-0.58	-0.57	-0.57	-0.43	-0.43	-0.6	-0.52	-0.69	-0.72	-0.7	-0.59	-0.41	-0.36
g-Oxalo-crotonate	0.1	-0.04	0.14	-0.35	-0.18	-0.15	-0.08	-0.06	-0.07	-0.3	-0.12	-0.26	-0.45	-0.53	-0.37	-0.31	-0.37	-0.26	-0.21	-0.35	-0.24	-0.09	-0.14	-0.3	-0.41	-0.4	-0.35	-0.35	-0.15	-0.29	-0.19	-0.53	-0.56	-0.3	-0.44	-0.44	-0.5	-0.47	-0.47	-0.33	-0.33	-0.56	-0.46	-0.65	-0.69	-0.7	-0.56	-0.34	-0.33
[LAC] at 3 to 4.5	-0.38	-0.45	-0.26	-0.34	-0.51	-0.5	-0.16	-0.37	-0.19	-0.3	-0.37	-0.38	-0.43	-0.61	-0.53	-0.51	-0.46	-0.44	-0.37	-0.43	-0.56	-0.47	-0.41	-0.46	-0.42	-0.42	-0.39	-0.76	-0.52	-0.33	-0.46	-0.7	-0.6	-0.69	-0.49	-0.49	-0.75	-0.7	-0.7	-0.58	-0.56	-0.52	-0.52	-0.79	-0.83	-0.7	-0.71	-0.69	-0.65
Time	-0.18	-0.33	-0.07	-0.45	-0.34	-0.42	-0.12	-0.16	-0.18	-0.25	-0.23	-0.29	-0.56	-0.68	-0.52	-0.53	-0.51	-0.49	-0.38	-0.42	-0.37	-0.33	-0.3	-0.4	-0.53	-0.56	-0.36	-0.59	-0.31	-0.33	-0.39	-0.68	-0.65	-0.53	-0.55	-0.55	-0.69	-0.61	-0.61	-0.51	-0.54	-0.71	-0.65	-0.84	-0.92	-0.74	-0.69	-0.7	-0.59
[LAC] at 3 to MAX	-0.19	-0.39	-0.14	-0.45	-0.39	-0.43	-0.15	-0.23	-0.19	-0.26	-0.25	-0.3	-0.56	-0.69	-0.53	-0.56	-0.52	-0.5	-0.39	-0.41	-0.43	-0.38	-0.36	-0.44	-0.52	-0.54	-0.4	-0.66	-0.39	-0.33	-0.42	-0.71	-0.66	-0.59	-0.57	-0.57	-0.74	-0.66	-0.66	-0.53	-0.56	-0.67	-0.66	-0.84	-0.92	-0.73	-0.72	-0.74	-0.63
Pyruvate	-0.21	-0.38	-0.08	-0.29	-0.18	-0.17	-0.1	-0.18	-0.18	-0.32	-0.24	-0.33	-0.55	-0.71	-0.63	-0.65	-0.57	-0.44	-0.34	-0.44	-0.52	-0.4	-0.3	-0.46	-0.5	-0.56	-0.49	-0.6	-0.39	-0.45	-0.48	-0.76	-0.75	-0.67	-0.71	-0.71	-0.81	-0.78	-0.78	-0.56	-0.59	-0.62	-0.67	-0.76	-0.83	-0.64	-0.67	-0.63	-0.54
Lactate	-0.29	-0.44	-0.14	-0.34	-0.31	-0.24	-0.21	-0.26	-0.19	-0.39	-0.36	-0.47	-0.59	-0.75	-0.69	-0.66	-0.62	-0.38	-0.27	-0.59	-0.62	-0.49	-0.41	-0.5	-0.52	-0.52	-0.5	-0.7	-0.49	-0.53	-0.54	-0.8	-0.74	-0.78	-0.72	-0.72	-0.85	-0.81	-0.81	-0.66	-0.64	-0.63	-0.71	-0.75	-0.8	-0.67	-0.7	-0.68	-0.57
Glycolysis	-0.26	-0.38	-0.06	-0.29	-0.25	-0.2	-0.17	-0.19	-0.14	-0.35	-0.36	-0.46	-0.61	-0.73	-0.68	-0.62	-0.62	-0.37	-0.27	-0.55	-0.58	-0.45	-0.38	-0.46	-0.55	-0.53	-0.47	-0.64	-0.43	-0.45	-0.48	-0.77	-0.7	-0.73	-0.67	-0.67	-0.8	-0.75	-0.75	-0.62	-0.59	-0.61	-0.69	-0.73	-0.79	-0.65	-0.67	-0.66	-0.52
dUMP	-0.22	-0.46	-0.19	-0.37	-0.3	-0.29	-0.23	-0.35	-0.22	-0.41	-0.39	-0.52	-0.57	-0.75	-0.68	-0.64	-0.62	-0.37	-0.22	-0.56	-0.61	-0.47	-0.48	-0.49	-0.55	-0.54	-0.53	-0.69	-0.55	-0.55	-0.56	-0.79	-0.73	-0.79	-0.72	-0.72	-0.82	-0.78	-0.78	-0.68	-0.65	-0.62	-0.73	-0.71	-0.77	-0.63	-0.7	-0.77	-0.65
N-Sulfo-D-glucosamine	-0.25	-0.45	-0.15	-0.34	-0.28	-0.33	-0.15	-0.27	-0.18	-0.3	-0.34	-0.43	-0.53	-0.72	-0.66	-0.58	-0.65	-0.4	-0.24	-0.52	-0.58	-0.47	-0.45	-0.43	-0.5	-0.53	-0.45	-0.62	-0.45	-0.48	-0.53	-0.74	-0.69	-0.74	-0.66	-0.66	-0.81	-0.78	-0.78	-0.67	-0.64	-0.67	-0.76	-0.74	-0.8	-0.6	-0.7	-0.76	-0.62
L-Iduronate 2-sulfate	-0.28	-0.47	-0.24	-0.43	-0.37	-0.29	-0.24	-0.37	-0.19	-0.36	-0.25	-0.38	-0.52	-0.73	-0.65	-0.67	-0.54	-0.43	-0.32	-0.53	-0.66	-0.47	-0.43	-0.53	-0.46	-0.49	-0.5	-0.76	-0.56	-0.51	-0.56	-0.77	-0.74	-0.75	-0.71	-0.71	-0.86	-0.8	-0.8	-0.61	-0.65	-0.64	-0.67	-0.75	-0.82	-0.7	-0.7	-0.71	-0.68
Lactate/Glucose	-0.29	-0.49	-0.33	-0.48	-0.49	-0.34	-0.41	-0.38	-0.3	-0.46	-0.36	-0.45	-0.46	-0.67	-0.54	-0.62	-0.53	-0.31	-0.23	-0.59	-0.59	-0.42	-0.37	-0.52	-0.36	-0.33	-0.5	-0.74	-0.55	-0.63	-0.52	-0.72	-0.67	-0.72	-0.68	-0.68	-0.77	-0.71	-0.71	-0.61	-0.66	-0.56	-0.62	-0.63	-0.66	-0.62	-0.68	-0.66	-0.65
Lactate/Pyruvate	-0.2	-0.33	-0.14	-0.32	-0.37	-0.29	-0.33	-0.35	-0.14	-0.39	-0.4	-0.59	-0.46	-0.59	-0.56	-0.41	-0.63	-0.16	-0.01	-0.63	-0.59	-0.45	-0.52	-0.43	-0.46	-0.39	-0.34	-0.59	-0.48	-0.54	-0.39	-0.64	-0.54	-0.68	-0.5	-0.5	-0.64	-0.62	-0.62	-0.59	-0.49	-0.51	-0.65	-0.58	-0.61	-0.62	-0.63	-0.63	-0.49
alpha-Oxo-benzeneacetic acid	-0.14	-0.36	-0.06	-0.23	0.04	-0.21	0.01	-0.31	-0.33	-0.33	-0.18	-0.29	-0.32	-0.51	-0.45	-0.52	-0.26	-0.41	-0.36	-0.17	-0.5	-0.25	-0.09	-0.15	-0.36	-0.64	-0.53	-0.5	-0.51	-0.43	-0.55	-0.57	-0.73	-0.54	-0.76	-0.76	-0.63	-0.61	-0.61	-0.43	-0.65	-0.34	-0.51	-0.52	-0.46	-0.3	-0.53	-0.42	-0.41
15(S)-HETE	-0.14	-0.12	-0.28	-0.22	-0.27	-0.13	-0.21	-0.28	-0.21	-0.36	-0.08	-0.33	-0.34	-0.39	-0.37	-0.4	-0.42	-0.12	0.01	-0.36	-0.28	-0.1	-0.17	-0.35	-0.34	-0.41	-0.3	-0.29	-0.26	-0.54	-0.05	-0.51	-0.51	-0.25	-0.39	-0.39	-0.4	-0.39	-0.39	-0.22	-0.29	-0.36	-0.41	-0.46	-0.56	-0.55	-0.51	-0.58	-0.61
Mevalonate-PP	-0.24	-0.27	0.04	-0.14	-0.1	-0.14	0.01	0.04	0.08	-0.04	0.03	-0.01	-0.35	-0.39	-0.42	-0.33	-0.18	-0.37	-0.32	-0.1	-0.39	-0.26	-0.12	-0.38	-0.22	-0.3	-0.05	-0.55	-0.19	-0.08	-0.26	-0.45	-0.47	-0.29	-0.35	-0.35	-0.55	-0.51	-0.51	-0.17	-0.35	-0.37	-0.3	-0.59	-0.61	-0.48	-0.44	-0.33	-0.41
Argininosuccinate	-0.03	-0.26	0.01	-0.02	0.12	0.13	0.19	-0.04	0.12	0.13	0.3	0.13	-0.39	-0.37	-0.44	-0.59	-0.45	-0.27	-0.18	-0.12	-0.35	-0.23	-0.2	-0.23	-0.26	-0.5	-0.34	-0.4	-0.24	-0.25	-0.42	-0.44	-0.44	-0.45	-0.49	-0.49	-0.58	-0.52	-0.52	-0.27	-0.26	-0.42	-0.4	-0.35	-0.44	-0.34	-0.22	-0.4	-0.27
3-Hydroxyisobutyrate	0.09	-0.07	-0.02	-0.12	0.04	-0.11	0.1	-0.24	-0.11	-0.14	-0.09	-0.12	-0.27	-0.4	-0.37	-0.45	-0.24	-0.35	-0.23	-0.1	-0.14	-0.09	-0.22	-0.23	-0.5	-0.5	-0.36	-0.24	-0.28	-0.14	-0.26	-0.44	-0.36	-0.31	-0.33	-0.33	-0.36	-0.37	-0.37	-0.24	-0.2	-0.33	-0.33	-0.42	-0.55	-0.39	-0.25	-0.51	-0.46
g-Linolenic acid	0.21	0.11	0.06	-0.17	0.13	0.01	-0.05	-0.05	0.01	-0.08	-0.07	-0.07	-0.11	-0.27	-0.16	-0.29	-0.21	-0.15	-0.01	-0.25	0	0	-0.16	-0.23	-0.42	-0.41	-0.31	-0.03	0.04	-0.19	-0.14	-0.28	-0.22	-0.15	-0.21	-0.21	-0.17	-0.16	-0.16	-0.22	-0.06	-0.42	-0.31	-0.31	-0.43	-0.39	-0.16	-0.39	-0.21
D-Ribose 5-diphosphate	-0.23	-0.14	-0.04	0	-0.02	0.03	0.16	-0.08	0.15	0.16	0.08	0.03	0.02	-0.09	-0.06	-0.14	-0.26	0.08	0.16	-0.29	-0.12	-0.2	-0.42	-0.31	-0.06	-0.17	-0.18	-0.24	-0.04	-0.4	-0.41	-0.05	-0.3	-0.26	-0.33	-0.33	-0.43	-0.4	-0.4	-0.41	-0.31	-0.52	-0.45	-0.39	-0.39	-0.21	-0.18	-0.48	-0.45
L-alanine	-0.15	-0.12	-0.05	0.08	0.2	0.15	0.2	0.2	0.46	0.36	0.27	0.2	-0.29	-0.25	-0.38	-0.44	-0.31	-0.36	-0.22	-0.1	-0.37	-0.21	-0.14	-0.32	-0.05	-0.24	-0.27	-0.23	0.1	0.02	-0.26	-0.31	-0.38	-0.2	-0.27	-0.27	-0.43	-0.37	-0.37	-0.14	-0.18	-0.41	-0.36	-0.34	-0.45	-0.27	-0.35	-0.42	-0.26
Creatinine	0.14	-0.22	-0.1	-0.21	-0.05	-0.13	-0.13	-0.03	-0.16	-0.14	0.02	0.02	-0.28	-0.37	-0.31	-0.38	-0.15	-0.33	-0.25	0.01	-0.13	-0.04	-0.02	-0.44	-0.03	0.03	-0.27	-0.31	-0.11	-0.1	-0.2	-0.44	-0.38	-0.2	-0.26	-0.26	-0.35	-0.41	-0.41	-0.02	-0.15	-0.24	-0.16	-0.29	-0.43	-0.33	-0.45	-0.27	-0.3
13-14-dihydro-15-keto Prostaglandin E2	-0.06	-0.08	0.15	-0.22	0.07	0.29	-0.18	0.13	0.07	-0.06	-0.04	0.02	-0.3	-0.32	-0.21	-0.27	-0.15	-0.18	-0.2	-0.38	-0.29	-0.37	-0.26	-0.37	-0.16	-0.09	-0.14	-0.13	0.08	0.02	-0.14	-0.17	-0.22	-0.26	-0.25	-0.25	-0.29	-0.23	-0.23	-0.18	-0.12	-0.26	-0.26	-0.24	-0.25	-0.17	-0.16	0.04	0.26
LPA(18:0)	-0.22	-0.22	-0.27	-0.21	-0.12	0.08	-0.23	-0.37	-0.02	-0.34	-0.27	-0.36	-0.4	-0.45	-0.36	-0.41	-0.19	-0.27	-0.23	-0.41	-0.53	-0.59	-0.57	-0.65	-0.22	0.02	-0.17	-0.36	-0.33	-0.18	-0.3	-0.38	-0.42	-0.5	-0.33	-0.33	-0.39	-0.39	-0.39	-0.18	-0.2	-0.06	-0.21	-0.26	-0.36	-0.29	-0.46	-0.11	-0.15
Hypotaurine	-0.03	-0.18	0.07	0.04	0.27	0.25	0.04	0.2	-0.05	-0.08	0.05	-0.11	-0.15	-0.27	-0.44	-0.43	0.03	-0.07	0.08	-0.2	-0.11	0.02	0.17	-0.14	-0.09	-0.1	-0.52	-0.2	-0.13	-0.37	-0.44	-0.34	-0.42	-0.28	-0.5	-0.5	-0.29	-0.4	-0.4	-0.25	-0.31	-0.46	-0.23	-0.06	-0.13	-0.07	-0.05	-0.25	-0.27
Nonanoylcarnitine	-0.24	-0.3	-0.21	-0.17	-0.13	-0.17	-0.28	-0.18	-0.51	-0.47	-0.43	-0.38	-0.1	-0.39	-0.39	-0.39	-0.18	-0.2	-0.12	-0.3	-0.27	-0.17	0.07	-0.22	-0.24	-0.2	-0.36	-0.26	-0.32	-0.45	-0.3	-0.52	-0.43	-0.43	-0.45	-0.45	-0.38	-0.47	-0.47	-0.36	-0.42	-0.27	-0.3	-0.29	-0.32	-0.19	-0.34	-0.35	-0.36
Hydroxydodecanoyl carnitine	-0.15	-0.1	0.01	-0.09	0.16	0.02	-0.12	-0.08	-0.21	-0.22	-0.36	-0.17	-0.15	-0.28	-0.36	-0.24	-0.06	-0.28	-0.22	-0.11	-0.22	-0.1	-0.02	-0.04	-0.15	-0.08	-0.17	0.07	-0.14	0.02	-0.14	-0.09	-0.05	-0.17	-0.19	-0.19	-0.09	-0.08	-0.08	-0.15	-0.22	0	-0.15	0.04	0.04	0.27	0.01	-0.1	-0.05
Taurochenodeoxycholic acid	-0.01	0.12	0.11	0.04	0.24	0.11	0.14	-0.02	-0.08	-0.15	-0.26	-0.13	-0.01	-0.13	-0.13	-0.07	0.01	-0.1	-0.05	0	0.03	0.08	0.01	-0.13	-0.18	-0.01	0.04	0.15	0.02	-0.06	-0.13	-0.1	-0.13	-0.02	-0.1	-0.1	-0.09	-0.13	-0.13	0.01	-0.04	-0.09	-0.06	-0.08	-0.11	0.04	-0.07	-0.01	-0.2
Tauroursodeoxycholic acid	0.03	0.09	0.11	0.03	0.11	-0.03	0.09	-0.17	-0.29	-0.27	-0.41	-0.29	0.03	-0.09	-0.06	0.03	0.04	-0.01	0.02	-0.01	0.11	0.08	-0.08	-0.08	-0.24	-0.01	-0.02	0.1	-0.14	-0.08	-0.11	-0.09	-0.09	-0.07	-0.06	-0.06	-0.02	-0.1	-0.1	-0.03	-0.04	0	-0.05	-0.08	-0.08	0.04	-0.09	-0.06	-0.21
Hexanoylcarnitine	-0.1	0.18	0.05	-0.11	-0.13	-0.19	-0.05	0.02	-0.19	-0.17	-0.48	-0.22	0.18	-0.03	0.09	0.18	-0.08	0.02	-0.02	-0.19	0.04	0.12	0.13	0.15	-0.3	-0.26	0.04	0.19	0.15	0.01	0.15	-0.11	0.02	0.03	0.09	0.09	-0.02	0.02	0.02	-0.22	-0.05	-0.18	-0.12	-0.34	-0.25	-0.14	-0.13	-0.14	-0.09
Hydroxyoctanoyl carnitine	-0.29	-0.06	-0.06	-0.17	-0.03	-0.07	-0.4	0.01	-0.31	-0.34	-0.18	0	0.08	-0.15	-0.24	-0.16	0.14	-0.26	-0.26	-0.09	-0.18	0.04	0.33	-0.08	0.1	0.05	-0.09	0.03	-0.03	-0.02	0.13	-0.04	0.01	0.06	-0.06	-0.06	0.05	0.02	0.02	0.01	-0.16	0.01	0.1	0.01	0.01	0.11	0.05	0.05	0
Octanoylcarnitine	-0.35	-0.11	-0.1	-0.3	-0.14	-0.19	-0.34	-0.14	-0.35	-0.44	-0.41	-0.18	0	-0.3	-0.27	-0.2	-0.06	-0.25	-0.25	-0.3	-0.26	-0.09	0.09	-0.2	-0.03	-0.01	-0.16	-0.04	-0.09	-0.18	-0.07	-0.16	-0.13	-0.19	-0.17	-0.17	-0.17	-0.16	-0.16	-0.25	-0.27	-0.2	-0.05	-0.19	-0.17	-0.04	-0.15	-0.05	-0.1
Decanoylcarnitine	-0.33	-0.16	-0.11	-0.28	-0.09	-0.1	-0.36	-0.09	-0.35	-0.4	-0.37	-0.16	-0.06	-0.32	-0.33	-0.27	-0.06	-0.27	-0.25	-0.28	-0.27	-0.11	0.12	-0.17	0	0.04	-0.19	-0.02	-0.1	-0.16	-0.1	-0.15	-0.1	-0.2	-0.21	-0.21	-0.15	-0.15	-0.15	-0.22	-0.27	-0.16	-0.06	-0.08	-0.07	0.08	-0.08	-0.03	-0.05
Hydroxydecanoyl carnitine	-0.44	-0.26	-0.26	-0.37	-0.2	-0.23	-0.42	-0.14	-0.36	-0.38	-0.31	-0.08	-0.06	-0.37	-0.36	-0.38	0.02	-0.4	-0.39	-0.27	-0.37	-0.16	0.15	-0.23	0.02	-0.05	-0.29	-0.2	-0.16	-0.2	-0.17	-0.23	-0.22	-0.22	-0.32	-0.32	-0.26	-0.21	-0.21	-0.28	-0.43	-0.22	-0.11	-0.21	-0.21	-0.04	-0.18	-0.19	-0.22
Dodecenoylcarnitine	-0.33	-0.22	-0.21	-0.42	-0.26	-0.28	-0.46	-0.21	-0.32	-0.4	-0.3	-0.21	-0.13	-0.4	-0.37	-0.33	-0.28	-0.28	-0.2	-0.39	-0.36	-0.19	-0.05	-0.19	-0.2	-0.26	-0.15	-0.17	-0.19	-0.3	-0.08	-0.27	-0.16	-0.26	-0.26	-0.26	-0.25	-0.19	-0.19	-0.34	-0.35	-0.34	-0.28	-0.27	-0.29	-0.18	-0.18	-0.33	-0.27
Dodecanoylcarnitine	-0.3	-0.23	-0.04	-0.36	-0.18	-0.28	-0.43	-0.18	-0.43	-0.44	-0.3	-0.23	-0.09	-0.33	-0.33	-0.23	-0.27	-0.2	-0.15	-0.32	-0.26	-0.13	-0.01	-0.08	-0.17	-0.3	-0.17	-0.13	-0.21	-0.27	-0.01	-0.16	-0.11	-0.23	-0.24	-0.24	-0.17	-0.14	-0.14	-0.34	-0.37	-0.28	-0.25	-0.22	-0.19	-0.04	-0.08	-0.25	-0.16
Hydroxytetradecenoylcarnitine	-0.34	-0.31	-0.18	-0.37	-0.16	-0.08	-0.4	-0.08	-0.22	-0.38	-0.35	-0.24	-0.28	-0.56	-0.46	-0.55	-0.38	-0.35	-0.3	-0.51	-0.51	-0.35	-0.08	-0.5	-0.27	-0.25	-0.28	-0.4	-0.17	-0.43	-0.36	-0.59	-0.5	-0.51	-0.52	-0.52	-0.6	-0.55	-0.55	-0.42	-0.46	-0.49	-0.43	-0.5	-0.55	-0.42	-0.48	-0.33	-0.29
13-14-dihydro-15-keto Prostaglandin D2	-0.24	-0.15	-0.04	-0.38	-0.08	-0.15	-0.28	-0.12	-0.2	-0.33	-0.18	0.03	-0.22	-0.49	-0.44	-0.44	-0.22	-0.47	-0.43	-0.22	-0.3	-0.15	-0.01	-0.36	-0.17	-0.14	-0.09	-0.17	-0.11	-0.14	-0.17	-0.28	-0.18	-0.23	-0.27	-0.27	-0.34	-0.29	-0.29	-0.2	-0.27	-0.33	-0.16	-0.31	-0.4	-0.22	-0.15	-0.14	-0.23
Arachidonic acid	0.09	0.24	0.22	-0.09	0.17	0.11	-0.21	-0.23	-0.22	-0.51	-0.41	-0.21	-0.04	-0.28	-0.23	-0.08	-0.11	-0.09	-0.06	-0.19	-0.12	-0.01	-0.13	-0.35	-0.3	-0.07	0.09	0.12	-0.04	-0.18	-0.02	-0.13	-0.03	-0.1	-0.09	-0.09	-0.1	-0.14	-0.14	-0.03	0.02	0.06	-0.02	-0.14	-0.16	-0.17	-0.04	0.15	0.03
Adrenic Acid	-0.09	0.05	0.05	-0.16	0.1	0.07	-0.23	-0.26	-0.16	-0.41	-0.3	-0.15	-0.11	-0.42	-0.42	-0.35	-0.2	-0.25	-0.15	-0.33	-0.32	-0.17	-0.21	-0.46	-0.32	-0.17	-0.1	-0.08	-0.15	-0.28	-0.22	-0.29	-0.18	-0.29	-0.26	-0.26	-0.31	-0.34	-0.34	-0.2	-0.14	-0.21	-0.18	-0.26	-0.35	-0.28	-0.12	-0.12	-0.18
Dihomo-g-linolenic acid	0.07	0.29	0.18	-0.01	0.24	0.21	-0.09	-0.06	0.05	-0.19	-0.23	-0.03	-0.04	-0.27	-0.24	-0.2	-0.19	-0.21	-0.14	-0.21	-0.2	-0.06	-0.1	-0.33	-0.41	-0.29	0.04	0.11	0.11	-0.02	-0.01	-0.25	-0.07	-0.09	-0.06	-0.06	-0.17	-0.17	-0.17	-0.04	0.09	-0.11	-0.14	-0.28	-0.36	-0.33	-0.09	-0.04	0.01
Tetradecenoylcarnitine	-0.36	-0.28	-0.27	-0.49	-0.37	-0.38	-0.46	-0.37	-0.31	-0.36	-0.24	-0.26	-0.13	-0.36	-0.27	-0.3	-0.28	-0.23	-0.15	-0.46	-0.41	-0.31	-0.26	-0.16	-0.29	-0.46	-0.18	-0.3	-0.32	-0.38	-0.13	-0.24	-0.22	-0.32	-0.32	-0.32	-0.28	-0.17	-0.17	-0.43	-0.44	-0.36	-0.4	-0.35	-0.35	-0.26	-0.21	-0.47	-0.34
Docosapentaenoic Acid	-0.14	-0.08	-0.07	-0.4	-0.33	-0.38	-0.34	-0.15	-0.33	-0.42	-0.25	-0.2	-0.31	-0.48	-0.37	-0.24	-0.38	-0.35	-0.28	-0.32	-0.19	-0.13	-0.04	-0.14	-0.34	-0.38	-0.11	-0.09	-0.08	-0.2	0.12	-0.33	-0.21	-0.14	-0.19	-0.19	-0.23	-0.2	-0.2	-0.28	-0.26	-0.34	-0.35	-0.5	-0.57	-0.43	-0.33	-0.35	-0.24
Docosahexaenoic acid	-0.12	-0.12	-0.26	-0.5	-0.52	-0.43	-0.34	-0.26	-0.36	-0.39	-0.18	-0.2	-0.34	-0.42	-0.22	-0.18	-0.34	-0.24	-0.2	-0.35	-0.1	-0.15	-0.17	-0.11	-0.23	-0.27	-0.14	-0.07	-0.1	-0.27	0.14	-0.21	-0.22	-0.1	-0.19	-0.19	-0.19	-0.12	-0.12	-0.3	-0.27	-0.31	-0.35	-0.43	-0.49	-0.38	-0.35	-0.38	-0.29
LPA(16:0)	-0.14	-0.13	-0.27	-0.48	-0.53	-0.43	-0.32	-0.29	-0.35	-0.4	-0.16	-0.19	-0.36	-0.42	-0.21	-0.19	-0.33	-0.25	-0.22	-0.33	-0.1	-0.18	-0.21	-0.16	-0.21	-0.25	-0.15	-0.11	-0.13	-0.28	0.12	-0.2	-0.24	-0.11	-0.21	-0.21	-0.2	-0.13	-0.13	-0.29	-0.28	-0.28	-0.34	-0.43	-0.5	-0.39	-0.36	-0.38	-0.31
5-OxoETE	0.06	-0.03	0.07	-0.3	0.01	-0.07	-0.32	-0.09	-0.16	-0.25	-0.15	-0.24	-0.33	-0.29	-0.3	-0.09	-0.19	-0.05	0.09	-0.27	-0.17	-0.09	-0.21	0	-0.21	-0.28	-0.09	0.06	-0.08	-0.17	0.06	0.02	-0.04	-0.04	-0.19	-0.19	0.02	0.09	0.09	-0.16	-0.21	-0.09	-0.31	0.04	0.05	0.07	-0.03	-0.2	0.02
Eicosapentaenoic acid	-0.06	-0.15	-0.24	-0.19	-0.33	-0.29	0.07	-0.02	-0.09	-0.04	-0.01	-0.25	-0.25	-0.12	-0.01	-0.01	-0.2	-0.02	-0.03	-0.11	-0.01	-0.07	0.01	0.29	-0.16	-0.33	-0.19	-0.04	-0.05	-0.09	0.12	-0.19	-0.25	-0.07	-0.12	-0.12	-0.08	-0.03	-0.03	-0.24	-0.19	-0.21	-0.24	-0.25	-0.23	-0.18	-0.3	-0.28	-0.17
Asymmetric dimethyl arginine	0.04	-0.3	0.06	-0.24	-0.23	-0.45	-0.23	-0.02	-0.16	0.03	0.3	0.35	-0.14	-0.18	-0.18	-0.08	-0.2	-0.52	-0.5	0.36	-0.05	-0.09	-0.02	-0.11	0.02	-0.08	0.31	-0.28	-0.16	0.39	0.26	-0.1	0.12	0.1	0.18	0.18	-0.05	-0.08	-0.08	0.23	-0.02	-0.03	-0.06	-0.27	-0.37	-0.16	-0.07	-0.17	-0.15
Anthranilate	-0.16	-0.06	0.19	-0.18	-0.39	-0.62	-0.06	-0.15	-0.22	-0.11	-0.12	0.07	-0.14	-0.16	-0.1	0.11	-0.16	-0.27	-0.28	0.07	0.1	-0.03	-0.13	-0.08	-0.11	-0.1	0.28	-0.24	-0.12	0.14	0.1	0.03	0.16	0	0.18	0.18	-0.04	-0.01	-0.01	-0.04	-0.04	-0.08	0	-0.39	-0.41	-0.31	-0.1	-0.16	-0.13
5-L-Glutamyl-taurine	-0.19	-0.11	-0.27	-0.21	-0.04	-0.15	-0.2	-0.22	-0.23	-0.24	-0.34	-0.12	-0.02	-0.06	0.09	-0.06	0.37	-0.24	-0.34	0.08	-0.16	-0.14	0.02	-0.09	-0.03	-0.09	-0.08	-0.09	-0.1	0.16	0.01	0.02	-0.09	0	-0.09	-0.09	0.04	0.17	0.17	0.02	-0.19	0.36	0.19	0.01	0.08	0.21	-0.13	0.07	0.02
UMP	-0.02	0.09	0.05	-0.1	-0.1	-0.25	-0.03	-0.09	0.04	-0.02	0.14	0.01	0.17	0.09	0.15	0.13	0.01	-0.06	-0.07	0.09	-0.09	0.12	0.1	0.01	-0.15	-0.42	0.13	-0.2	-0.04	-0.01	0.18	-0.12	-0.15	0.16	0.04	0.04	-0.05	0	0	0.1	-0.05	-0.11	-0.04	-0.39	-0.33	-0.4	-0.23	-0.17	-0.26
D-Glucosamine	0.07	0.1	-0.01	-0.01	0.05	-0.06	0.07	-0.17	0.11	-0.03	0.13	0.05	0.06	-0.02	0.06	-0.13	-0.05	-0.19	-0.22	0.15	-0.19	0.08	0.05	-0.23	-0.18	-0.4	-0.07	-0.28	-0.1	-0.04	0	-0.3	-0.33	0.01	-0.12	-0.12	-0.24	-0.19	-0.19	0.13	-0.05	-0.01	-0.02	-0.42	-0.4	-0.47	-0.37	-0.14	-0.29
Butenylcarnitine	0.02	0.06	-0.09	-0.12	-0.11	-0.11	-0.09	-0.26	0.09	-0.14	0.06	0.01	0.03	-0.13	-0.03	-0.2	-0.06	-0.22	-0.23	-0.01	-0.27	-0.02	-0.06	-0.39	-0.19	-0.25	-0.05	-0.39	-0.17	-0.13	-0.09	-0.36	-0.32	-0.09	-0.13	-0.13	-0.31	-0.28	-0.28	0.06	-0.06	-0.09	-0.04	-0.46	-0.49	-0.62	-0.39	-0.16	-0.35
Hexenoylcarnitine	0.07	0.13	0.12	-0.01	0.05	-0.16	0.03	-0.21	0.05	-0.12	0.23	0.11	0.11	0.02	0.07	-0.05	-0.13	-0.16	-0.21	0.22	-0.12	0.19	0.1	-0.22	0.02	-0.27	-0.04	-0.24	-0.1	-0.09	0.08	-0.13	-0.23	0.09	-0.05	-0.05	-0.14	-0.13	-0.13	0.18	-0.02	0.01	0.09	-0.36	-0.32	-0.42	-0.29	0	-0.2
Nicotinate ribonucleotide	-0.2	-0.11	-0.29	-0.13	-0.37	-0.25	-0.25	-0.27	0.01	-0.18	0.02	-0.12	-0.04	-0.11	-0.13	-0.21	-0.03	-0.16	-0.15	-0.1	-0.29	-0.13	-0.06	-0.22	-0.25	-0.35	-0.08	-0.46	-0.29	-0.11	0.09	-0.34	-0.19	-0.11	-0.06	-0.06	-0.19	-0.13	-0.13	-0.05	-0.12	-0.04	-0.02	-0.39	-0.43	-0.53	-0.24	-0.36	-0.44
Hydroxyundecanoyl carnitine	-0.25	-0.14	-0.36	-0.4	-0.36	-0.15	-0.28	-0.41	-0.13	-0.23	-0.01	-0.12	0.19	-0.06	0.12	-0.14	0.07	0.01	-0.03	-0.36	-0.33	-0.16	-0.2	-0.28	-0.02	-0.18	-0.29	-0.37	-0.27	-0.4	-0.21	-0.15	-0.34	-0.2	-0.29	-0.29	-0.28	-0.21	-0.21	-0.26	-0.32	-0.31	-0.15	-0.35	-0.3	-0.35	-0.29	-0.24	-0.38
Hydroxytridecanoyl carnitine	0.05	-0.22	-0.41	-0.42	-0.3	-0.4	-0.2	-0.45	-0.01	-0.11	0.02	-0.08	-0.01	-0.18	0.09	-0.18	-0.17	-0.25	-0.24	-0.04	-0.34	-0.19	-0.28	-0.23	-0.13	-0.27	-0.09	-0.41	-0.3	-0.19	-0.22	-0.28	-0.33	-0.2	-0.22	-0.22	-0.32	-0.21	-0.21	-0.13	-0.27	-0.15	-0.24	-0.35	-0.35	-0.39	-0.46	-0.3	-0.42
Hydroxyhexadecenoylcarnitine	-0.14	-0.17	-0.33	-0.28	-0.32	-0.31	-0.16	-0.31	-0.02	-0.12	0.01	-0.06	0.04	-0.1	0.08	-0.22	-0.03	-0.18	-0.22	-0.06	-0.26	-0.08	-0.06	-0.27	-0.15	-0.31	-0.16	-0.51	-0.27	-0.23	-0.18	-0.34	-0.37	-0.16	-0.23	-0.23	-0.33	-0.22	-0.22	-0.11	-0.27	-0.18	-0.11	-0.45	-0.43	-0.5	-0.42	-0.33	-0.51
(7Z-10Z-13Z-16Z-19Z)-Docosa-7-10-13-16-19-pentaenoic acid	-0.06	0.09	0.1	-0.16	-0.18	-0.27	-0.3	-0.22	-0.19	-0.34	-0.03	-0.18	-0.1	-0.09	-0.05	-0.04	-0.22	-0.08	-0.06	-0.11	0.02	0.05	-0.04	-0.05	-0.29	-0.43	0.02	-0.12	-0.16	-0.2	0.29	-0.04	-0.01	0.09	-0.02	-0.02	0.1	0.15	0.15	0.01	-0.08	-0.01	-0.09	-0.24	-0.26	-0.33	-0.04	-0.2	-0.16
(5Z-8Z-11Z-14Z-17Z)-Icosapentaenoic acid	-0.16	-0.02	-0.1	-0.14	-0.28	-0.25	-0.04	-0.15	-0.05	-0.12	0.05	-0.23	-0.05	0.01	0.08	0.01	-0.14	0.07	0.05	-0.19	-0.03	-0.03	-0.04	0.17	-0.2	-0.47	-0.19	-0.16	-0.14	-0.25	0.13	-0.07	-0.2	-0.01	-0.13	-0.13	-0.02	0.06	0.06	-0.2	-0.21	-0.2	-0.2	-0.28	-0.25	-0.3	-0.16	-0.31	-0.24
Essential Fatty Acids	-0.08	0.12	0.04	-0.04	-0.14	-0.19	-0.11	-0.2	-0.04	-0.19	0.01	-0.21	0	0.03	0.06	0.02	-0.16	0.03	0.03	-0.1	0	0.04	-0.04	0.08	-0.31	-0.51	-0.05	-0.11	-0.14	-0.18	0.23	-0.04	-0.07	0.07	-0.02	-0.02	0.08	0.14	0.14	-0.05	-0.07	-0.03	-0.1	-0.24	-0.23	-0.32	-0.05	-0.24	-0.18
Prostaglandin E1	-0.04	-0.15	-0.28	-0.36	-0.24	-0.19	-0.11	-0.06	-0.15	-0.29	0.12	-0.1	-0.33	-0.16	0.05	-0.18	0.04	-0.05	-0.13	-0.05	0.13	-0.02	0.1	-0.08	0.15	0.09	-0.2	-0.08	0.02	-0.21	0.06	-0.03	-0.22	-0.02	-0.16	-0.16	0.05	0.12	0.12	-0.01	-0.08	-0.04	0.24	0.04	-0.02	-0.11	-0.18	0.18	0.05
Body Fat	0.1	-0.02	0.26	0.11	-0.01	-0.06	-0.18	0	-0.2	0.09	0.16	0.24	0.22	0.08	-0.05	0.11	-0.12	0.03	0.09	0.07	0.1	0	-0.04	0.08	-0.14	-0.22	0.25	-0.04	-0.09	0.06	0.14	0.07	0.32	0.06	0.15	0.15	0.07	0.01	0.01	0.06	0.09	0.04	-0.14	-0.03	-0.04	-0.03	0.32	-0.15	0.09
Eicosatetraenoic acid	0.12	0.37	0.23	0.17	0.19	0.02	-0.13	-0.25	0	-0.27	-0.11	-0.13	0.14	0.14	0.12	0.1	0	0.05	0.05	0.13	0.12	0.18	-0.04	-0.15	-0.3	-0.27	0.24	0.04	-0.08	-0.04	0.29	0.07	0.16	0.22	0.18	0.18	0.25	0.27	0.27	0.3	0.22	0.37	0.19	-0.02	-0.05	-0.2	0.12	0.07	-0.05
(8Z-11Z-14Z)-Icosatrienoic acid	0.13	0.41	0.27	0.32	0.28	0.12	0.01	-0.17	0.16	-0.08	-0.06	-0.07	0.21	0.2	0.1	0.09	-0.04	0.06	0.07	0.15	0.05	0.16	-0.02	-0.03	-0.39	-0.41	0.23	0.08	-0.04	0.08	0.27	0.03	0.23	0.19	0.24	0.24	0.23	0.25	0.25	0.27	0.29	0.36	0.16	-0.02	-0.04	-0.18	0.21	0.02	0
Carnosine	0.14	-0.01	0.18	-0.02	0.05	-0.18	0.24	0.14	0.1	0.38	0.35	0.19	0.26	0.28	0.24	0.21	-0.03	0.06	0.07	0.27	0.19	0.3	0.16	0.52	-0.06	-0.45	-0.06	0.03	0.03	0.22	0.18	0.16	0.1	0.24	0.13	0.13	0.13	0.19	0.19	-0.01	-0.04	-0.26	-0.14	-0.09	0.01	0.09	0.17	-0.3	-0.17
Tetradecenoic acid	-0.2	-0.15	0.01	-0.2	-0.07	-0.21	-0.25	-0.09	-0.24	-0.09	0.14	0.04	0.08	-0.04	-0.12	-0.02	-0.15	-0.12	-0.03	-0.05	-0.11	-0.04	0.04	0.16	-0.03	-0.27	0.16	0.03	-0.13	-0.11	0.14	0.08	0.07	0.09	-0.02	-0.02	0.07	0.07	0.07	-0.01	-0.17	-0.19	-0.22	-0.03	-0.03	0.09	0.12	-0.18	-0.11
Hexadecenoic acid	-0.18	-0.04	0.06	-0.19	-0.13	-0.26	-0.26	-0.14	-0.21	-0.14	0.05	-0.04	0.08	-0.01	-0.08	0.07	-0.16	-0.04	0.03	-0.11	-0.07	-0.01	-0.04	0.17	-0.13	-0.36	0.14	0.03	-0.12	-0.08	0.24	0.13	0.16	0.1	0.06	0.06	0.13	0.16	0.16	-0.06	-0.11	-0.14	-0.16	-0.08	-0.06	0.01	0.16	-0.21	-0.09
Octadecatrienoic acid	0.17	0.16	0.11	-0.05	0.15	0.05	-0.06	-0.12	0.08	-0.06	0.12	-0.03	-0.01	-0.09	-0.07	-0.21	-0.18	-0.05	0.06	-0.13	0.01	0.05	-0.14	-0.11	-0.41	-0.52	-0.19	-0.06	-0.07	-0.19	0.01	-0.13	-0.09	-0.01	-0.12	-0.12	-0.02	0.01	0.01	-0.07	0	-0.24	-0.21	-0.19	-0.28	-0.33	0.05	-0.33	-0.21
Tetradecanoic acid	-0.02	0.06	0.19	-0.11	0.09	-0.16	-0.26	-0.09	-0.19	-0.25	-0.06	-0.12	-0.02	-0.07	-0.11	-0.03	-0.13	-0.1	-0.02	-0.01	0.02	0.09	0.02	-0.01	-0.27	-0.4	0.07	-0.01	-0.09	-0.09	0.22	0.01	0.05	0.12	-0.01	-0.01	0.14	0.17	0.17	0.06	-0.08	-0.02	-0.1	-0.09	-0.11	-0.07	0.07	-0.18	-0.11
Octadecadienoic acid	0.06	0.18	0.13	-0.06	0.08	-0.04	-0.17	-0.22	0	-0.17	0.05	-0.01	0.03	-0.07	-0.11	-0.1	-0.11	-0.11	-0.03	-0.06	-0.01	0.02	-0.14	-0.04	-0.36	-0.42	0.05	0.02	-0.12	-0.07	0.15	0.04	0.14	0.08	0.03	0.03	0.12	0.15	0.15	0.02	0.04	-0.02	-0.08	-0.08	-0.16	-0.18	0.23	-0.17	-0.12
Octadecenoic acid	0.01	0.21	0.18	-0.1	0.06	-0.08	-0.14	-0.13	-0.03	-0.16	-0.01	-0.03	0.07	-0.03	-0.05	-0.04	-0.08	-0.09	-0.04	-0.07	0.06	0.12	-0.03	0.03	-0.32	-0.41	-0.01	0.07	-0.03	-0.02	0.21	0.07	0.15	0.13	0.08	0.08	0.16	0.21	0.21	-0.01	0.04	-0.1	-0.03	-0.11	-0.14	-0.15	0.21	-0.16	-0.1
Unsaturated Fatty Acids	0.01	0.18	0.15	-0.09	0.06	-0.08	-0.17	-0.17	-0.04	-0.16	0.02	-0.02	0.06	-0.04	-0.07	-0.05	-0.1	-0.09	-0.02	-0.07	0.02	0.07	-0.07	0.01	-0.32	-0.42	0.03	0.05	-0.07	-0.05	0.2	0.07	0.14	0.11	0.06	0.06	0.15	0.19	0.19	0.01	0.03	-0.07	-0.06	-0.1	-0.14	-0.15	0.21	-0.18	-0.11
4-Acetamidobutanoate	0.01	0.3	-0.11	0.21	0.3	0.38	0.35	0.18	0.53	0.42	-0.12	-0.03	0.21	0.15	0.13	-0.07	0.15	0.11	0.16	-0.22	-0.08	0.02	0	0.19	-0.31	-0.33	-0.31	0.21	0.27	0.09	-0.21	-0.06	-0.05	-0.05	-0.04	-0.04	-0.05	0.08	0.08	-0.25	0.06	-0.21	-0.13	-0.01	0	0	0.09	-0.23	-0.06
Biliverdin	0.12	0.32	-0.11	0.13	0.11	0.33	0.28	-0.15	0.38	0.3	-0.08	-0.05	0.3	0.24	0.38	0.2	0.09	0.27	0.25	-0.2	-0.06	-0.12	-0.4	0.06	-0.33	-0.28	0	0.2	0.13	0.07	-0.08	0.08	0.01	-0.01	0.07	0.07	-0.04	0.06	0.06	-0.16	0.14	-0.04	-0.2	-0.12	-0.07	-0.08	0.03	-0.15	-0.05
Cadaverine	-0.29	0.08	-0.16	0.14	0.02	-0.07	-0.01	-0.14	0.15	0.17	0.06	0.11	0.51	0.31	0.3	0.17	0.25	0.15	0.16	-0.12	-0.09	-0.11	-0.15	-0.21	0.28	0.05	-0.12	-0.06	0.11	-0.08	-0.07	0.22	0.02	0.03	0.12	0.12	0.07	0.04	0.04	-0.1	0.01	-0.05	0.13	-0.1	-0.05	-0.06	-0.04	-0.1	0
Glucosinolate	-0.34	-0.05	-0.2	0.08	-0.35	-0.27	0.02	-0.11	-0.09	0.08	-0.18	-0.09	0.67	0.38	0.49	0.38	0.32	0.35	0.26	-0.16	0.07	-0.02	0	0.05	0.11	0.01	-0.06	-0.22	-0.03	-0.22	-0.13	0.06	-0.07	-0.02	0.05	0.05	-0.07	-0.11	-0.11	-0.31	-0.19	-0.21	-0.03	-0.34	-0.26	-0.19	-0.11	-0.25	-0.32
Butyrylcarnitine	0.37	-0.14	0.23	0.01	0.23	-0.15	0.03	-0.04	-0.17	-0.03	0.1	0.03	0.02	-0.07	0.05	-0.13	-0.14	-0.15	-0.12	0.25	0.16	0.09	-0.01	-0.09	-0.14	-0.25	-0.24	-0.23	-0.18	-0.06	-0.18	-0.19	-0.21	-0.09	-0.2	-0.2	-0.1	-0.18	-0.18	0	-0.13	-0.11	-0.19	-0.18	-0.2	-0.13	-0.14	-0.2	-0.13
Linoleyl carnitine	0.08	-0.14	-0.08	-0.07	0.09	-0.17	0.06	-0.17	-0.13	-0.13	-0.16	-0.23	0.25	0.03	0.27	-0.02	0.07	0.1	0.07	-0.05	0.05	-0.07	-0.12	-0.11	-0.16	-0.3	-0.38	-0.25	-0.13	-0.29	-0.32	-0.19	-0.37	-0.25	-0.29	-0.29	-0.17	-0.19	-0.19	-0.32	-0.26	-0.22	-0.11	-0.29	-0.23	-0.18	-0.25	-0.22	-0.2
Palmitoylcarnitine	0.06	-0.13	-0.18	-0.11	0.11	-0.1	0.07	-0.17	-0.05	-0.14	-0.24	-0.26	0.25	-0.01	0.26	-0.11	0.11	0.06	0	-0.08	-0.04	-0.07	-0.07	-0.14	-0.19	-0.29	-0.44	-0.26	-0.12	-0.28	-0.38	-0.28	-0.44	-0.3	-0.34	-0.34	-0.25	-0.23	-0.23	-0.36	-0.28	-0.23	-0.08	-0.3	-0.23	-0.19	-0.3	-0.18	-0.25
Oleoylcarnitine	-0.01	-0.16	-0.2	-0.12	0.02	-0.16	0	-0.23	-0.2	-0.22	-0.24	-0.3	0.26	-0.04	0.2	-0.09	0.07	0.12	0.1	-0.19	-0.05	-0.12	-0.09	-0.14	-0.14	-0.28	-0.46	-0.25	-0.16	-0.45	-0.41	-0.27	-0.46	-0.35	-0.4	-0.4	-0.27	-0.3	-0.3	-0.44	-0.34	-0.29	-0.16	-0.31	-0.24	-0.22	-0.31	-0.23	-0.24
[truncated: 300 more columns]

## Sheet: Silver Network
	CMP	Diphosphate	L-Citrulline	AMP	Maltose/Sucrose	Maltotriose	N-acetyl-D-glucosamine	Methylmalonylcarnitine	D-Hexose-phosphate	pipecolate	L-arginine	L-threonine	GMP	ADP	GDP	2/3-Phospho-D-glycerate	D-Fructose	Diethanolamine	Triethanolamine	NADH	Glutathione disulfide	CMP-N-acetylneuraminate	Malonylcarnitine	Pyridoxamine	L-asparagine	5-6-Dihydrouracil	GTP	D-Glucono-1-5-lactone 6-phosphate	UDP-D-glucuronate	L-cysteine	UDP-glucose	L-serine	D-Glyceraldehyde 3-phosphate/Glycerone phosphate	NADP+	D-Fructose 1-6-bisphosphate	1D-myo-Inositol 1-4-bisphosphate	Phosphoenolpyruvate	Bisphosphoglycerate	3-Phospho-D-glyceroyl phosphate	ATP	6-Phospho-D-gluconate	3',5'-Cyclic AMP	2-6-Dioxo-6-phenylhexanoate	W/[LAC] at 3 to MAX	HR/[LAC] at 3 to MAX	Phosphocreatine	Ectoine	Carbamoyl phosphate	Phosphocholine
CMP	1	-0.0821354	0.0798636	0.172962	0.0627625	-0.100402	0.187949	-0.00720465	0.335187	0.189646	-0.0544481	-0.178487	-0.00143642	0.320743	0.0299768	0.00721508	0.288813	-0.00368548	-0.0964738	0.0709802	0.411743	0.614355	0.23075	0.285742	0.127494	0.138407	0.28412	0.0166654	0.350702	0.177913	0.0828149	-0.239104	0.00584152	0.303355	0.0930381	0.0930381	0.0940229	0.233681	0.233681	0.178389	0.0601974	0.0032411	0.142987	0.345508	0.496939	0.235136	0.14496	0.255443	0.128495
Diphosphate	-0.0821354	1	0.280323	0.579706	0.256518	-0.0715417	0.065705	-0.0560962	0.144526	0.158512	-0.0473708	0.118127	0.403634	0.683488	0.619617	0.770087	0.122351	0.375051	0.346956	0.538202	0.0301535	0.1282	0.286864	0.000631041	-0.143387	0.148163	0.445114	0.338084	0.381523	0.466399	0.660268	0.278972	0.564829	0.667671	0.734308	0.734308	0.820805	0.737587	0.737587	0.631316	0.350471	0.147429	0.339035	0.276922	0.284208	0.347523	0.632102	0.302118	0.219805
L-Citrulline	0.0798636	0.280323	1	0.391595	0.233051	-0.244198	0.0686265	0.303968	0.513918	0.484338	0.261761	0.356517	0.376843	0.433903	0.144903	0.321595	-0.347393	0.0952421	0.122349	0.278394	0.363883	0.376087	0.335911	0.391658	0.245858	0.340078	0.421824	0.587348	0.355591	0.424936	0.304196	0.404787	0.0875785	0.202873	0.412329	0.412329	0.195596	0.0763537	0.0763537	0.391014	0.539337	-0.0197629	0.337711	-0.130547	-0.0602528	-0.134835	0.0471722	0.557858	0.565091
AMP	0.172962	0.579706	0.391595	1	0.255723	-0.0323948	0.0921516	0.218129	0.251419	0.0596379	0.192117	0.316406	0.566635	0.766559	0.28471	0.513747	-0.165342	0.294014	0.372413	0.453519	0.0841247	0.0527036	0.581173	0.309328	0.137002	0.193155	0.260067	0.493055	0.486517	0.558558	0.365902	0.413227	0.473207	0.487878	0.565289	0.565289	0.499325	0.348272	0.348272	0.643998	0.480616	0.186531	0.47175	0.244914	0.298137	0.364558	0.417085	0.423606	0.276139
Maltose/Sucrose	0.0627625	0.256518	0.233051	0.255723	1	0.581369	0.199193	0.0655799	0.380426	0.359275	-0.102566	-0.0447418	0.247426	0.297444	0.472512	0.333714	-0.000765574	0.0983078	0.160304	0.335372	0.176165	0.194295	-0.062228	-0.242828	-0.0690958	0.28347	0.241976	0.292264	0.306514	0.343681	0.543785	-0.298114	0.455486	0.0741141	0.167854	0.167854	0.302532	0.233448	0.233448	0.176025	0.145699	-0.303904	0.192506	0.182204	0.18864	0.305058	0.415301	-0.138371	0.208738
Maltotriose	-0.100402	-0.0715417	-0.244198	-0.0323948	0.581369	1	-0.0803107	0.0841921	0.0593882	-0.157073	-0.00413638	0.0711796	0.117287	-0.142331	0.113213	0.0855022	0.22341	-0.0322375	0.0763947	-0.156904	0.0187944	-0.108011	-0.342306	-0.434937	-0.0841619	0.22743	0.318107	-0.0270653	-0.0746423	0.00845466	0.34783	-0.311861	0.0676245	-0.062191	-0.0362985	-0.0362985	-0.00838101	-0.0822091	-0.0822091	-0.0732276	0.00315639	-0.312222	0.133582	0.0726369	0.0567192	-0.00688893	0.0201194	-0.366134	-0.217088
N-acetyl-D-glucosamine	0.187949	0.065705	0.0686265	0.0921516	0.199193	-0.0803107	1	0.20079	0.373703	0.191514	-0.584771	0.150543	0.221338	0.188755	0.0749067	0.155708	-0.145646	0.00913997	-0.082208	0.0731611	0.508092	0.304355	0.274574	0.335276	0.259611	0.130564	-0.0490842	-0.399151	0.227387	0.553243	-0.0320274	0.0322021	0.102018	0.0720837	-0.0656113	-0.0656113	0.240608	0.244185	0.244185	0.0766407	-0.522177	1.31499e-05	0.104411	0.123854	0.139934	0.392258	0.174873	0.222133	0.425695
Methylmalonylcarnitine	-0.00720465	-0.0560962	0.303968	0.218129	0.0655799	0.0841921	0.20079	1	0.0518959	-0.132572	0.209164	0.538172	0.282917	0.0775275	-0.286507	0.126515	-0.411322	-0.0777135	-0.132067	-0.254796	0.293479	0.360377	0.363299	0.229428	0.341779	0.530475	0.0926274	0.173326	0.354521	0.464432	0.118298	0.0436133	-0.158685	0.189605	0.0883017	0.0883017	0.00379781	-0.155526	-0.155526	0.128587	0.0212931	0.151316	0.427514	-0.246865	-0.226219	0.0960139	-0.310471	0.261175	0.466635
D-Hexose-phosphate	0.335187	0.144526	0.513918	0.251419	0.380426	0.0593882	0.373703	0.0518959	1	0.393974	0.150646	0.153438	0.28921	0.533212	0.422895	0.380333	-0.0520853	0.059576	0.0776976	0.274859	0.394688	0.467615	0.0352245	0.15677	0.0741289	0.225333	0.542852	0.313599	0.124506	0.375842	0.506818	-0.0201661	0.238582	0.233688	0.442245	0.442245	0.411843	0.353676	0.353676	0.452916	0.307386	-0.298838	0.115803	0.300708	0.373859	0.165372	0.297791	0.397412	0.375358
pipecolate	0.189646	0.158512	0.484338	0.0596379	0.359275	-0.157073	0.191514	-0.132572	0.393974	1	-0.164714	-0.052883	0.19494	0.179476	0.264335	0.225708	-0.178848	-0.193716	-0.182073	0.469233	0.175959	0.234495	0.0646024	0.090293	-0.0458678	0.12551	0.0974988	0.367004	0.475815	0.262519	0.238937	-0.0926677	0.13035	-0.0816186	-0.00783502	-0.00783502	0.269004	0.281361	0.281361	0.00153761	0.373359	0.0846861	0.16799	0.0766789	0.0861389	-0.0608521	0.192682	0.181661	0.400604
L-arginine	-0.0544481	-0.0473708	0.261761	0.192117	-0.102566	-0.00413638	-0.584771	0.209164	0.150646	-0.164714	1	0.398193	0.0733503	0.230675	0.0423993	-0.000850386	-0.0453954	-0.0316736	0.118842	-0.0142373	-0.378996	-0.0566946	0.209928	-0.0271124	-0.0334531	-0.0367083	0.209937	0.345022	-0.0667433	-0.0984238	0.219624	0.140126	0.016963	0.159996	0.248416	0.248416	-0.0368453	-0.103758	-0.103758	0.215823	0.500626	-0.0425842	0.166353	0.0137449	-0.0174285	-0.378458	-0.13158	0.291326	-0.084788
L-threonine	-0.178487	0.118127	0.356517	0.316406	-0.0447418	0.0711796	0.150543	0.538172	0.153438	-0.052883	0.398193	1	0.5309	0.107333	-0.123681	0.0808119	-0.255651	0.0505609	0.148004	0.158263	0.165306	0.19122	0.379088	0.297457	0.506176	0.235046	0.0999144	-0.0431646	0.183354	0.310105	0.188993	0.528595	0.0857155	0.268052	0.179554	0.179554	0.0963956	-0.0120113	-0.0120113	0.234703	0.0845276	0.0752708	0.354752	0.173182	0.106234	-0.210553	0.00116274	0.357474	0.0215146
GMP	-0.00143642	0.403634	0.376843	0.566635	0.247426	0.117287	0.221338	0.282917	0.28921	0.19494	0.0733503	0.5309	1	0.478914	0.197777	0.452892	0.087739	-0.244437	-0.219361	0.601294	0.291911	0.106407	0.323432	0.230191	0.0938535	0.237355	0.151281	0.355632	0.553647	0.659407	0.248063	0.510341	0.666249	0.297154	0.54244	0.54244	0.495635	0.419818	0.419818	0.199952	0.346568	0.0298282	0.53842	0.219133	0.222713	0.359611	0.543125	0.235267	0.221009
ADP	0.320743	0.683488	0.433903	0.766559	0.297444	-0.142331	0.188755	0.0775275	0.533212	0.179476	0.230675	0.107333	0.478914	1	0.638581	0.774468	0.0665705	0.154947	0.177802	0.471245	0.110941	0.246827	0.581311	0.267265	-0.0934853	0.126122	0.485714	0.491629	0.563905	0.626709	0.59782	0.207311	0.543693	0.702347	0.773542	0.773542	0.794068	0.714834	0.714834	0.688346	0.50516	0.0709149	0.526856	0.211708	0.281952	0.389762	0.507421	0.604021	0.428719
GDP	0.0299768	0.619617	0.144903	0.28471	0.472512	0.113213	0.0749067	-0.286507	0.422895	0.264335	0.0423993	-0.123681	0.197777	0.638581	1	0.780588	0.342865	0.133127	0.144014	0.344553	-0.144606	0.0920208	-0.00382652	-0.245066	-0.232337	-0.0328122	0.40428	0.325164	0.292049	0.273607	0.730236	-0.177204	0.559038	0.419085	0.558939	0.558939	0.776024	0.768847	0.768847	0.401889	0.35595	0.0546182	0.114313	0.320109	0.309913	0.356447	0.530536	0.122237	0.104858
2/3-Phospho-D-glycerate	0.00721508	0.770087	0.321595	0.513747	0.333714	0.0855022	0.155708	0.126515	0.380333	0.225708	-0.000850386	0.0808119	0.452892	0.774468	0.780588	1	0.16602	0.0367575	0.0146634	0.34586	0.0214175	0.137077	0.245629	-0.0204817	-0.205007	0.196178	0.580964	0.500838	0.559337	0.570104	0.743833	0.0168908	0.475944	0.607763	0.723093	0.723093	0.907553	0.774088	0.774088	0.497096	0.477262	0.156251	0.482479	0.0807277	0.114509	0.413038	0.413419	0.349446	0.348933
D-Fructose	0.288813	0.122351	-0.347393	-0.165342	-0.000765574	0.22341	-0.145646	-0.411322	-0.0520853	-0.178848	-0.0453954	-0.255651	0.087739	0.0665705	0.342865	0.16602	1	-0.220529	-0.296023	0.0826904	-0.052566	-0.0042304	-0.249872	-0.242534	-0.401439	-0.320988	0.149833	-0.173937	0.0275537	-0.103085	0.115168	-0.188728	0.303027	0.138583	0.0758184	0.0758184	0.143289	0.293964	0.293964	-0.22936	-0.0909503	-0.274653	-0.187664	0.232214	0.272539	0.305204	0.355187	-0.305289	-0.494029
Diethanolamine	-0.00368548	0.375051	0.0952421	0.294014	0.0983078	-0.0322375	0.00913997	-0.0777135	0.059576	-0.193716	-0.0316736	0.0505609	-0.244437	0.154947	0.133127	0.0367575	-0.220529	1	0.938608	0.0407664	0.171172	0.302357	0.155736	0.29407	0.435651	0.344595	0.25497	-0.00924236	-0.324557	-0.106713	0.230981	0.293248	-0.0296192	0.40911	0.281758	0.281758	0.109031	0.123909	0.123909	0.749413	0.0366522	0.256919	0.00720642	0.384501	0.412173	0.0185665	0.178593	0.316464	0.114814
Triethanolamine	-0.0964738	0.346956	0.122349	0.372413	0.160304	0.0763947	-0.082208	-0.132067	0.0776976	-0.182073	0.118842	0.148004	-0.219361	0.177802	0.144014	0.0146634	-0.296023	0.938608	1	0.0673611	0.0631222	0.135623	0.177201	0.186393	0.438925	0.284752	0.244263	-0.0017157	-0.331045	-0.175578	0.288086	0.318946	-0.00137494	0.351163	0.253199	0.253199	0.0782871	0.0512972	0.0512972	0.723361	0.113401	0.162698	0.0404269	0.370295	0.359607	-0.167917	0.150382	0.302783	0.0143941
NADH	0.0709802	0.538202	0.278394	0.453519	0.335372	-0.156904	0.0731611	-0.254796	0.274859	0.469233	-0.0142373	0.158263	0.601294	0.471245	0.344553	0.34586	0.0826904	0.0407664	0.0673611	1	0.0796298	0.094062	0.194242	0.156394	-0.0528764	0.035405	0.0517277	0.31754	0.36242	0.257406	0.261485	0.346832	0.788533	0.26172	0.434275	0.434275	0.533706	0.537734	0.537734	0.271228	0.320126	-0.018848	0.273952	0.513743	0.494417	0.318506	0.835679	0.167608	-0.00207826
Glutathione disulfide	0.411743	0.0301535	0.363883	0.0841247	0.176165	0.0187944	0.508092	0.293479	0.394688	0.175959	-0.378996	0.165306	0.291911	0.110941	-0.144606	0.0214175	-0.052566	0.171172	0.0631222	0.0796298	1	0.747758	0.223115	0.466705	0.577546	0.640499	0.178555	-0.0798442	0.280179	0.263289	0.128538	0.260634	0.0351139	0.317005	0.198605	0.198605	0.0627887	0.13563	0.13563	0.25169	-0.0931281	-0.126623	0.301274	0.136924	0.222267	0.0936809	0.15078	0.328652	0.403475
CMP-N-acetylneuraminate	0.614355	0.1282	0.376087	0.0527036	0.194295	-0.108011	0.304355	0.360377	0.467615	0.234495	-0.0566946	0.19122	0.106407	0.246827	0.0920208	0.137077	-0.0042304	0.302357	0.135623	0.094062	0.747758	1	0.231526	0.399272	0.494817	0.592867	0.34808	0.0767924	0.32393	0.253751	0.382381	-0.00160335	0.0104471	0.540646	0.323063	0.323063	0.224738	0.328022	0.328022	0.447673	0.0772744	0.0307314	0.257889	0.327183	0.4267	0.142317	0.160365	0.422538	0.39317
Malonylcarnitine	0.23075	0.286864	0.335911	0.581173	-0.062228	-0.342306	0.274574	0.363299	0.0352245	0.0646024	0.209928	0.379088	0.323432	0.581311	-0.00382652	0.245629	-0.249872	0.155736	0.177201	0.194242	0.223115	0.231526	1	0.710617	0.330649	0.217055	-0.00638927	0.0749862	0.565329	0.492361	0.0471316	0.502729	0.0902886	0.576796	0.265056	0.265056	0.282065	0.278527	0.278527	0.444316	0.170049	0.346317	0.704506	-0.073472	-0.0555679	-0.0298854	0.0352734	0.785531	0.500853
Pyridoxamine	0.285742	0.000631041	0.391658	0.309328	-0.242828	-0.434937	0.335276	0.229428	0.15677	0.090293	-0.0271124	0.297457	0.230191	0.267265	-0.245066	-0.0204817	-0.242534	0.29407	0.186393	0.156394	0.466705	0.399272	0.710617	1	0.485827	0.246988	0.00103876	0.0513526	0.233548	0.304695	-0.26534	0.651945	-0.146002	0.378763	0.139401	0.139401	-0.000282367	0.0615224	0.0615224	0.393705	0.098966	0.313301	0.462674	-0.047392	0.0397184	-0.013534	-0.0618706	0.750638	0.452179
L-asparagine	0.127494	-0.143387	0.245858	0.137002	-0.0690958	-0.0841619	0.259611	0.341779	0.0741289	-0.0458678	-0.0334531	0.506176	0.0938535	-0.0934853	-0.232337	-0.205007	-0.401439	0.435651	0.438925	-0.0528764	0.577546	0.494817	0.330649	0.485827	1	0.639136	-0.0645212	-0.220089	0.0103525	-0.0873257	-0.0364178	0.419277	-0.0973721	0.190601	0.0173837	0.0173837	-0.129674	-0.0730124	-0.0730124	0.321691	-0.0974967	0.379195	0.282986	0.320283	0.291705	-0.247053	-0.0745222	0.408428	0.190411
5-6-Dihydrouracil	0.138407	0.148163	0.340078	0.193155	0.28347	0.22743	0.130564	0.530475	0.225333	0.12551	-0.0367083	0.235046	0.237355	0.126122	-0.0328122	0.196178	-0.320988	0.344595	0.284752	0.035405	0.640499	0.592867	0.217055	0.246988	0.639136	1	0.356575	0.210014	0.21592	0.160259	0.349916	0.143296	0.0829275	0.335983	0.350984	0.350984	0.216952	0.191793	0.191793	0.452425	0.21666	0.33574	0.585528	0.22331	0.244008	-0.0290184	0.0936216	0.401429	0.534197
GTP	0.28412	0.445114	0.421824	0.260067	0.241976	0.318107	-0.0490842	0.0926274	0.542852	0.0974988	0.209937	0.0999144	0.151281	0.485714	0.40428	0.580964	0.149833	0.25497	0.244263	0.0517277	0.178555	0.34808	-0.00638927	0.00103876	-0.0645212	0.356575	1	0.382559	0.0773587	0.29732	0.654677	-0.0331357	0.0526874	0.475814	0.613648	0.613648	0.497227	0.392984	0.392984	0.568156	0.457927	-0.0376754	0.344638	0.182789	0.291315	0.0112645	0.151097	0.40806	0.265368
D-Glucono-1-5-lactone 6-phosphate	0.0166654	0.338084	0.587348	0.493055	0.292264	-0.0270653	-0.399151	0.173326	0.313599	0.367004	0.345022	-0.0431646	0.355632	0.491629	0.325164	0.500838	-0.173937	-0.00924236	-0.0017157	0.31754	-0.0798442	0.0767924	0.0749862	0.0513526	-0.220089	0.210014	0.382559	1	0.394437	0.319084	0.405877	0.0839484	0.234081	0.20313	0.552218	0.552218	0.353807	0.206336	0.206336	0.37485	0.89473	0.0909345	0.318312	-0.145686	-0.0587021	0.169793	0.129495	0.217431	0.376021
UDP-D-glucuronate	0.350702	0.381523	0.355591	0.486517	0.306514	-0.0746423	0.227387	0.354521	0.124506	0.475815	-0.0667433	0.183354	0.553647	0.563905	0.292049	0.559337	0.0275537	-0.324557	-0.331045	0.36242	0.280179	0.32393	0.565329	0.233548	0.0103525	0.21592	0.0773587	0.394437	1	0.638507	0.373973	0.0339192	0.32489	0.4639	0.305157	0.305157	0.516921	0.485165	0.485165	0.120738	0.372396	0.147738	0.626152	-0.0932908	-0.0511161	0.270366	0.210102	0.313361	0.407479
L-cysteine	0.177913	0.466399	0.424936	0.558558	0.343681	0.00845466	0.553243	0.464432	0.375842	0.262519	-0.0984238	0.310105	0.659407	0.626709	0.273607	0.570104	-0.103085	-0.106713	-0.175578	0.257406	0.263289	0.253751	0.492361	0.304695	-0.0873257	0.160259	0.29732	0.319084	0.638507	1	0.306498	0.181214	0.318277	0.384113	0.445245	0.445245	0.554309	0.439692	0.439692	0.34121	0.172158	0.0856596	0.490308	-0.0558883	0.0182122	0.505164	0.265836	0.387009	0.645491
UDP-glucose	0.0828149	0.660268	0.304196	0.365902	0.543785	0.34783	-0.0320274	0.118298	0.506818	0.238937	0.219624	0.188993	0.248063	0.59782	0.730236	0.743833	0.115168	0.230981	0.288086	0.261485	0.128538	0.382381	0.0471316	-0.26534	-0.0364178	0.349916	0.654677	0.405877	0.373973	0.306498	1	-0.162314	0.380158	0.625824	0.654869	0.654869	0.72896	0.631847	0.631847	0.58061	0.481378	-0.116597	0.320793	0.296927	0.300736	0.117442	0.386009	0.21505	0.169605
L-serine	-0.239104	0.278972	0.404787	0.413227	-0.298114	-0.311861	0.0322021	0.0436133	-0.0201661	-0.0926677	0.140126	0.528595	0.510341	0.207311	-0.177204	0.0168908	-0.188728	0.293248	0.318946	0.346832	0.260634	-0.00160335	0.502729	0.651945	0.419277	0.143296	-0.0331357	0.0839484	0.0339192	0.181214	-0.162314	1	0.175556	0.302238	0.362487	0.362487	0.0653601	0.0593784	0.0593784	0.376878	0.217612	0.202042	0.365681	0.0396322	0.0282568	-0.169922	0.181593	0.528348	0.142714
D-Glyceraldehyde 3-phosphate/Glycerone phosphate	0.00584152	0.564829	0.0875785	0.473207	0.455486	0.0676245	0.102018	-0.158685	0.238582	0.13035	0.016963	0.0857155	0.666249	0.543693	0.559038	0.475944	0.303027	-0.0296192	-0.00137494	0.788533	0.0351139	0.0104471	0.0902886	-0.146002	-0.0973721	0.0829275	0.0526874	0.234081	0.32489	0.318277	0.380158	0.175556	1	0.263383	0.553709	0.553709	0.628759	0.627713	0.627713	0.228619	0.183	-0.0416462	0.225792	0.557905	0.514834	0.554124	0.924396	-0.0232007	-0.0381443
NADP+	0.303355	0.667671	0.202873	0.487878	0.0741141	-0.062191	0.0720837	0.189605	0.233688	-0.0816186	0.159996	0.268052	0.297154	0.702347	0.419085	0.607763	0.138583	0.40911	0.351163	0.26172	0.317005	0.540646	0.576796	0.378763	0.190601	0.335983	0.475814	0.20313	0.4639	0.384113	0.625824	0.302238	0.263383	1	0.739444	0.739444	0.675854	0.694081	0.694081	0.75421	0.344504	0.151875	0.592632	0.233333	0.289806	0.158241	0.334656	0.623213	0.252003
D-Fructose 1-6-bisphosphate	0.0930381	0.734308	0.412329	0.565289	0.167854	-0.0362985	-0.0656113	0.0883017	0.442245	-0.00783502	0.248416	0.179554	0.54244	0.773542	0.558939	0.723093	0.0758184	0.281758	0.253199	0.434275	0.198605	0.323063	0.265056	0.139401	0.0173837	0.350984	0.613648	0.552218	0.305157	0.445245	0.654869	0.362487	0.553709	0.739444	1	1	0.782153	0.719866	0.719866	0.755547	0.597369	0.120002	0.492812	0.290376	0.346334	0.288479	0.545396	0.496576	0.333648
1D-myo-Inositol 1-4-bisphosphate	0.0930381	0.734308	0.412329	0.565289	0.167854	-0.0362985	-0.0656113	0.0883017	0.442245	-0.00783502	0.248416	0.179554	0.54244	0.773542	0.558939	0.723093	0.0758184	0.281758	0.253199	0.434275	0.198605	0.323063	0.265056	0.139401	0.0173837	0.350984	0.613648	0.552218	0.305157	0.445245	0.654869	0.362487	0.553709	0.739444	1	1	0.782153	0.719866	0.719866	0.755547	0.597369	0.120002	0.492812	0.290376	0.346334	0.288479	0.545396	0.496576	0.333648
Phosphoenolpyruvate	0.0940229	0.820805	0.195596	0.499325	0.302532	-0.00838101	0.240608	0.00379781	0.411843	0.269004	-0.0368453	0.0963956	0.495635	0.794068	0.776024	0.907553	0.143289	0.109031	0.0782871	0.533706	0.0627887	0.224738	0.282065	-0.000282367	-0.129674	0.216952	0.497227	0.353807	0.516921	0.554309	0.72896	0.0653601	0.628759	0.675854	0.782153	0.782153	1	0.940986	0.940986	0.579029	0.386804	0.228397	0.492294	0.361746	0.367132	0.437551	0.632696	0.393475	0.332534
Bisphosphoglycerate	0.233681	0.737587	0.0763537	0.348272	0.233448	-0.0822091	0.244185	-0.155526	0.353676	0.281361	-0.103758	-0.0120113	0.419818	0.714834	0.768847	0.774088	0.293964	0.123909	0.0512972	0.537734	0.13563	0.328022	0.278527	0.0615224	-0.0730124	0.191793	0.392984	0.206336	0.485165	0.439692	0.631847	0.0593784	0.627713	0.694081	0.719866	0.719866	0.940986	1	1	0.522444	0.296725	0.273454	0.445689	0.464047	0.469961	0.412715	0.681582	0.388292	0.273799
3-Phospho-D-glyceroyl phosphate	0.233681	0.737587	0.0763537	0.348272	0.233448	-0.0822091	0.244185	-0.155526	0.353676	0.281361	-0.103758	-0.0120113	0.419818	0.714834	0.768847	0.774088	0.293964	0.123909	0.0512972	0.537734	0.13563	0.328022	0.278527	0.0615224	-0.0730124	0.191793	0.392984	0.206336	0.485165	0.439692	0.631847	0.0593784	0.627713	0.694081	0.719866	0.719866	0.940986	1	1	0.522444	0.296725	0.273454	0.445689	0.464047	0.469961	0.412715	0.681582	0.388292	0.273799
ATP	0.178389	0.631316	0.391014	0.643998	0.176025	-0.0732276	0.0766407	0.128587	0.452916	0.00153761	0.215823	0.234703	0.199952	0.688346	0.401889	0.497096	-0.22936	0.749413	0.723361	0.271228	0.25169	0.447673	0.444316	0.393705	0.321691	0.452425	0.568156	0.37485	0.120738	0.34121	0.58061	0.376878	0.228619	0.75421	0.755547	0.755547	0.579029	0.522444	0.522444	1	0.455855	0.269634	0.426815	0.387663	0.450692	0.142	0.346205	0.673901	0.424617
6-Phospho-D-gluconate	0.0601974	0.350471	0.539337	0.480616	0.145699	0.00315639	-0.522177	0.0212931	0.307386	0.373359	0.500626	0.0845276	0.346568	0.50516	0.35595	0.477262	-0.0909503	0.0366522	0.113401	0.320126	-0.0931281	0.0772744	0.170049	0.098966	-0.0974967	0.21666	0.457927	0.89473	0.372396	0.172158	0.481378	0.217612	0.183	0.344504	0.597369	0.597369	0.386804	0.296725	0.296725	0.455855	1	0.170977	0.433583	-0.024041	0.0330156	-0.12299	0.107737	0.375151	0.255279
3',5'-Cyclic AMP	0.0032411	0.147429	-0.0197629	0.186531	-0.303904	-0.312222	1.31499e-05	0.151316	-0.298838	0.0846861	-0.0425842	0.0752708	0.0298282	0.0709149	0.0546182	0.156251	-0.274653	0.256919	0.162698	-0.018848	-0.126623	0.0307314	0.346317	0.313301	0.379195	0.33574	-0.0376754	0.0909345	0.147738	0.0856596	-0.116597	0.202042	-0.0416462	0.151875	0.120002	0.120002	0.228397	0.273454	0.273454	0.269634	0.170977	1	0.378629	0.181005	0.154394	0.0169256	-0.0560806	0.389803	0.358475
2-6-Dioxo-6-phenylhexanoate	0.142987	0.339035	0.337711	0.47175	0.192506	0.133582	0.104411	0.427514	0.115803	0.16799	0.166353	0.354752	0.53842	0.526856	0.114313	0.482479	-0.187664	0.00720642	0.0404269	0.273952	0.301274	0.257889	0.704506	0.462674	0.282986	0.585528	0.344638	0.318312	0.626152	0.490308	0.320793	0.365681	0.225792	0.592632	0.492812	0.492812	0.492294	0.445689	0.445689	0.426815	0.433583	0.378629	1	-0.0253229	-0.00989454	-0.0611143	0.128516	0.685958	0.539415
W/[LAC] at 3 to MAX	0.345508	0.276922	-0.130547	0.244914	0.182204	0.0726369	0.123854	-0.246865	0.300708	0.0766789	0.0137449	0.173182	0.219133	0.211708	0.320109	0.0807277	0.232214	0.384501	0.370295	0.513743	0.136924	0.327183	-0.073472	-0.047392	0.320283	0.22331	0.182789	-0.145686	-0.0932908	-0.0558883	0.296927	0.0396322	0.557905	0.233333	0.290376	0.290376	0.361746	0.464047	0.464047	0.387663	-0.024041	0.181005	-0.0253229	1	0.973663	0.290998	0.71142	0.0435535	-0.222927
HR/[LAC] at 3 to MAX	0.496939	0.284208	-0.0602528	0.298137	0.18864	0.0567192	0.139934	-0.226219	0.373859	0.0861389	-0.0174285	0.106234	0.222713	0.281952	0.309913	0.114509	0.272539	0.412173	0.359607	0.494417	0.222267	0.4267	-0.0555679	0.0397184	0.291705	0.244008	0.291315	-0.0587021	-0.0511161	0.0182122	0.300736	0.0282568	0.514834	0.289806	0.346334	0.346334	0.367132	0.469961	0.469961	0.450692	0.0330156	0.154394	-0.00989454	0.973663	1	0.370808	0.699823	0.0949945	-0.154949
Phosphocreatine	0.235136	0.347523	-0.134835	0.364558	0.305058	-0.00688893	0.392258	0.0960139	0.165372	-0.0608521	-0.378458	-0.210553	0.359611	0.389762	0.356447	0.413038	0.305204	0.0185665	-0.167917	0.318506	0.0936809	0.142317	-0.0298854	-0.013534	-0.247053	-0.0290184	0.0112645	0.169793	0.270366	0.505164	0.117442	-0.169922	0.554124	0.158241	0.288479	0.288479	0.437551	0.412715	0.412715	0.142	-0.12299	0.0169256	-0.0611143	0.290998	0.370808	1	0.56512	-0.192951	0.114034
Ectoine	0.14496	0.632102	0.0471722	0.417085	0.415301	0.0201194	0.174873	-0.310471	0.297791	0.192682	-0.13158	0.00116274	0.543125	0.507421	0.530536	0.413419	0.355187	0.178593	0.150382	0.835679	0.15078	0.160365	0.0352734	-0.0618706	-0.0745222	0.0936216	0.151097	0.129495	0.210102	0.265836	0.386009	0.181593	0.924396	0.334656	0.545396	0.545396	0.632696	0.681582	0.681582	0.346205	0.107737	-0.0560806	0.128516	0.71142	0.699823	0.56512	1	0.0129147	-0.0577395
Carbamoyl phosphate	0.255443	0.302118	0.557858	0.423606	-0.138371	-0.366134	0.222133	0.261175	0.397412	0.181661	0.291326	0.357474	0.235267	0.604021	0.122237	0.349446	-0.305289	0.316464	0.302783	0.167608	0.328652	0.422538	0.785531	0.750638	0.408428	0.401429	0.40806	0.217431	0.313361	0.387009	0.21505	0.528348	-0.0232007	0.623213	0.496576	0.496576	0.393475	0.388292	0.388292	0.673901	0.375151	0.389803	0.685958	0.0435535	0.0949945	-0.192951	0.0129147	1	0.634404
Phosphocholine	0.128495	0.219805	0.565091	0.276139	0.208738	-0.217088	0.425695	0.466635	0.375358	0.400604	-0.084788	0.0215146	0.221009	0.428719	0.104858	0.348933	-0.494029	0.114814	0.0143941	-0.00207826	0.403475	0.39317	0.500853	0.452179	0.190411	0.534197	0.265368	0.376021	0.407479	0.645491	0.169605	0.142714	-0.0381443	0.252003	0.333648	0.333648	0.332534	0.273799	0.273799	0.424617	0.255279	0.358475	0.539415	-0.222927	-0.154949	0.114034	-0.0577395	0.634404	1
3-6-Dihydronicotinic acid	-0.105817	0.282102	0.488283	0.284627	0.0453379	-0.22007	0.310537	0.435556	0.205581	0.251449	-0.0930152	0.14694	0.426843	0.39258	0.159787	0.535663	-0.322411	-0.0405642	-0.135351	0.205153	0.232702	0.141509	0.405325	0.424223	0.195371	0.509411	0.258424	0.390064	0.383927	0.495453	0.0840538	0.29609	0.198804	0.199814	0.401976	0.401976	0.45589	0.346788	0.346788	0.271029	0.26883	0.505616	0.631343	-0.146098	-0.121457	0.210682	0.088456	0.563751	0.722368
N4-(Acetyl-beta-D-glucosaminyl)asparagine	-0.00226166	0.443729	0.52281	0.231039	0.0524255	-0.291896	0.176784	0.270007	0.0871852	0.337945	-0.229262	-0.0728625	0.296266	0.314209	0.144903	0.457308	-0.200897	0.167649	-0.00539394	0.22699	0.322941	0.273477	0.280661	0.367767	0.132453	0.549633	0.322743	0.431127	0.322537	0.426775	0.105696	0.282901	0.171172	0.225709	0.429228	0.429228	0.40652	0.362353	0.362353	0.335421	0.296181	0.514623	0.474714	-0.0767583	-0.0118997	0.237034	0.188316	0.465724	0.729185
L-Adrenaline	-0.197992	0.241598	0.207915	0.1058	0.0944907	-0.0118842	0.443173	-0.100003	0.166521	0.270335	-0.314574	0.0437109	0.264272	0.0879976	0.202349	0.213209	0.12249	0.142333	0.076153	0.154245	0.224544	-0.0774676	0.115858	0.239017	0.110327	0.175041	0.0826834	-0.105314	-0.0282286	0.269375	-0.0536045	0.324664	0.200123	-0.119317	0.00939258	0.00939258	0.176872	0.182661	0.182661	0.0762522	-0.116173	0.229994	0.0843365	0.120086	0.10269	0.168255	0.257886	0.199566	0.334397
L-Methionine S-oxide	0.138094	-0.195109	0.324843	0.220716	-0.0112049	0.214059	-0.378049	0.136286	0.263671	-0.0371117	0.517689	0.470105	0.197556	-0.0280253	-0.18374	-0.165388	-0.0873815	0.285962	0.351337	0.115779	0.130105	0.229179	0.00684096	0.321889	0.434399	0.308583	0.311646	0.315796	-0.181108	-0.187878	0.066931	0.368047	-0.0755696	0.0863138	0.161766	0.161766	-0.204477	-0.230525	-0.230525	0.318069	0.467763	0.0396957	0.168703	0.296767	0.340605	-0.280282	-0.0501421	0.252453	-0.150261
Valerylcarnitine	-0.00403466	0.405595	0.503276	0.304147	-0.110161	-0.199997	-0.0701413	0.381466	0.0419198	0.134512	0.164935	0.21994	0.122184	0.257827	-0.0905462	0.227125	-0.386544	0.452578	0.396545	0.0378404	0.341858	0.355369	0.460343	0.403049	0.40103	0.705243	0.41184	0.295666	0.147704	0.201409	0.229544	0.435569	-0.0835675	0.424062	0.432671	0.432671	0.235112	0.184263	0.184263	0.584449	0.37239	0.487911	0.563802	0.00440806	0.0339782	-0.240776	-0.0198219	0.665259	0.624242
Hydroxyhexanoyl carnitine	0.229926	0.574431	0.301106	0.565263	-0.0355547	-0.276558	-0.0633592	0.0287133	0.125247	-0.10785	0.255444	0.0559391	0.0542835	0.602846	0.136636	0.250054	-0.150274	0.67444	0.638229	0.213952	0.143309	0.294756	0.604852	0.462554	0.150506	0.261438	0.384504	0.237239	0.0860902	0.259899	0.272133	0.447891	0.125739	0.685968	0.591036	0.591036	0.355681	0.360351	0.360351	0.827978	0.325984	0.249689	0.40288	0.194987	0.267289	0.024159	0.260234	0.674233	0.391699
Cytidine	-0.332292	0.0326722	-0.0555528	-0.0778542	0.244189	0.299325	-0.22948	-0.319168	-0.143076	0.0694418	0.243659	-0.00576251	0.197741	-0.0867336	0.0945526	-0.143976	0.142133	-0.0681283	0.0224336	0.204719	-0.372918	-0.435981	-0.0709587	-0.176842	-0.283126	-0.169718	-0.0420561	0.0113065	-0.222108	0.0377281	-0.113188	0.171834	0.276609	-0.260594	-0.00999043	-0.00999043	-0.0545813	-0.00144275	-0.00144275	-0.126165	0.0886306	0.0162229	0.0714258	0.0646911	-0.0110357	-0.162597	0.226239	-0.105069	-0.0316344
(R)-S-Lactoylglutathione	0.193748	0.57923	0.0672265	0.350321	0.155902	-0.107458	0.278493	0.065028	0.0754783	-0.12819	-0.368657	-0.129926	0.192105	0.40795	0.216086	0.369601	-0.00374209	0.618784	0.410038	0.304062	0.391712	0.431882	0.249406	0.370703	0.187662	0.443148	0.305094	0.123111	0.102544	0.348578	0.209438	0.265048	0.337522	0.582178	0.580128	0.580128	0.492322	0.529525	0.529525	0.64949	0.0105471	0.312148	0.325362	0.328542	0.415778	0.536772	0.501764	0.337201	0.385691
S-lactoylglutathione	0.193748	0.57923	0.0672265	0.350321	0.155902	-0.107458	0.278493	0.065028	0.0754783	-0.12819	-0.368657	-0.129926	0.192105	0.40795	0.216086	0.369601	-0.00374209	0.618784	0.410038	0.304062	0.391712	0.431882	0.249406	0.370703	0.187662	0.443148	0.305094	0.123111	0.102544	0.348578	0.209438	0.265048	0.337522	0.582178	0.580128	0.580128	0.492322	0.529525	0.529525	0.64949	0.0105471	0.312148	0.325362	0.328542	0.415778	0.536772	0.501764	0.337201	0.385691
Hydroxynonanoyl carnitine	-0.0473412	0.369203	-0.133293	0.28737	-0.0056874	-0.20052	0.206778	0.0234092	-0.10323	-0.176301	-0.434575	-0.418404	-0.0895766	0.198887	-0.0479091	0.124255	-0.207643	0.393289	0.244549	-0.0092765	0.102379	-0.0152483	0.0805672	0.0930437	-0.208299	0.0463461	-0.0502791	0.120827	-0.0397561	0.275359	-0.051612	0.0414914	0.0319807	0.168852	0.215508	0.215508	0.169866	0.116032	0.116032	0.342304	-0.103893	0.0733833	-0.0797663	-0.113716	-0.0373575	0.496734	0.154194	-0.0180566	0.33588
Octadecanoic acid	-0.117098	0.018294	0.0231906	0.19531	0.0523234	0.0960574	-0.462497	-0.161821	-0.166904	0.241346	-0.041981	-0.231964	0.0185309	-0.177135	-0.285961	-0.198285	-0.325548	0.0731353	0.150769	0.201808	-0.0886481	-0.24045	-0.26216	-0.199223	-0.107991	0.126636	-0.0726561	0.444116	-0.058853	-0.207188	-0.0620448	0.0425553	-0.0128995	-0.259742	-0.00381687	-0.00381687	-0.163904	-0.236487	-0.236487	0.0228987	0.42786	0.0341516	-0.0502419	-0.00264882	0.0110708	-0.126977	0.0321205	-0.264425	-0.0506952
3-Sulfino-L-alanine	0.206291	0.432632	0.651613	0.5666	0.163792	-0.128655	0.131272	0.40662	0.500984	0.203167	0.10575	0.192314	0.458325	0.608635	0.233163	0.565687	-0.162728	0.0487695	-0.0308631	0.161903	0.237306	0.337055	0.233675	0.278208	-0.122006	0.154729	0.521879	0.704655	0.445533	0.717385	0.395206	0.188816	0.10522	0.402347	0.607785	0.607785	0.430142	0.257093	0.257093	0.497063	0.541534	-0.0448412	0.267616	-0.16025	-0.0128987	0.383979	0.0911926	0.371013	0.521939
2',3'-Cyclic CMP	-0.179457	-0.149209	-0.21701	-0.277042	0.0595207	-0.016877	0.240621	0.0243773	-0.239369	0.128008	-0.41085	-0.223013	0.135641	-0.280492	-0.070687	-0.0205041	0.286451	-0.517265	-0.662941	0.0700993	-0.199955	-0.298271	-0.282963	-0.145431	-0.48801	-0.371424	-0.363552	-0.0744527	0.0891833	0.211989	-0.397356	-0.252525	0.112456	-0.490917	-0.399668	-0.399668	-0.115469	-0.12638	-0.12638	-0.637205	-0.357778	-0.0911325	-0.284429	-0.247377	-0.244953	0.507982	0.054631	-0.502028	-0.0721402
L-lysine	-0.135825	0.263482	0.13622	0.293536	0.453282	0.332597	-0.141895	0.377374	-0.10359	0.388916	0.021872	0.230728	0.461752	0.0329837	0.036728	0.218492	-0.0879188	-0.166985	-0.123621	0.349579	0.108653	0.0704709	0.0364643	-0.229355	0.0250595	0.423089	-0.0637346	0.383322	0.520094	0.236296	0.346331	-0.0544752	0.353392	0.0254126	0.072734	0.072734	0.197698	0.102988	0.102988	-0.0417576	0.322949	0.0708855	0.330729	0.0886441	0.0373088	0.136679	0.25229	-0.198824	0.113677
D-Erythrose 4-phosphate	0.164394	0.628927	0.273556	0.658471	0.566731	0.0462361	0.205724	0.19441	0.266633	0.247294	-0.0292527	0.123503	0.65631	0.711215	0.550328	0.684674	0.100903	0.00875557	-0.010364	0.709468	0.139677	0.215363	0.340528	0.0549375	-0.0332461	0.278249	0.184669	0.452651	0.655104	0.564649	0.498904	0.0746121	0.836323	0.450926	0.5825	0.5825	0.726909	0.649204	0.649204	0.368435	0.31228	0.09893	0.485854	0.357717	0.372933	0.650921	0.739311	0.176879	0.255665
Allantoate	0.0104311	0.232644	0.277781	0.488686	0.0682907	-0.108424	0.273183	0.554632	-0.0013359	0.265349	-0.0524118	0.371498	0.358101	0.197706	-0.235892	0.0946193	-0.472433	-0.0265315	-0.0123091	0.0484553	0.236111	0.14556	0.461131	0.211521	0.130448	0.212126	-0.122826	0.205439	0.524352	0.596938	0.100131	0.200982	-0.0614026	0.160868	0.0450345	0.0450345	0.10238	-0.0257133	-0.0257133	0.187416	0.133729	0.124544	0.289837	-0.181715	-0.169156	0.091774	-0.0893983	0.189381	0.464562
Ornithine	-0.105559	0.00710001	0.126233	0.145217	0.147015	-0.0539121	0.184475	0.502432	-0.199989	0.370185	-0.268384	0.18432	0.316803	-0.106396	-0.299815	0.006969	-0.344648	-0.245489	-0.318012	0.132389	0.20514	0.118321	0.223735	0.207159	0.0205087	0.167808	-0.376576	0.248736	0.560017	0.409607	-0.0975905	0.0535067	-0.0687683	-0.0392032	-0.188603	-0.188603	-0.0425903	-0.114225	-0.114225	-0.176151	0.072152	0.0896285	0.232468	-0.340145	-0.33458	0.190706	-0.127287	-0.0870745	0.315785
L-proline	0.0812662	-0.221941	0.189375	0.171762	-0.0778459	0.163138	-0.250097	0.476379	0.168556	-0.13451	0.687046	0.677408	0.179218	-0.0253418	-0.237439	-0.185988	-0.249321	0.186761	0.267038	-0.0358708	0.0591863	0.281766	0.222987	0.23194	0.546474	0.436931	0.172095	0.0963602	-0.088703	-0.0832488	0.114852	0.243914	-0.0831047	0.150662	0.103294	0.103294	-0.138503	-0.169753	-0.169753	0.292325	0.268455	0.222892	0.310609	0.324626	0.291921	-0.338187	-0.14	0.3476	-0.00053184
Glutathione	-0.262547	0.54828	0.132537	0.325992	-0.0989915	-0.0986078	-0.04746	0.414583	-0.231943	-0.31298	-0.0792331	0.0641374	0.286798	0.316116	0.0329711	0.456626	-0.109827	0.0780344	-0.00642272	-0.0423987	0.113329	0.0257675	0.253777	0.0418782	-0.131654	0.203631	0.147504	0.305164	0.318108	0.412454	0.234816	0.265127	0.111933	0.480614	0.529124	0.529124	0.366893	0.23587	0.23587	0.293508	0.17714	0.0846002	0.337867	-0.375179	-0.339635	0.256802	0.0322436	0.140021	0.306478
Cys-Gly	-0.237771	0.551741	0.108503	0.30941	-0.0575346	-0.0708971	-0.038389	0.404987	-0.207088	-0.323518	-0.0770644	0.0267612	0.272849	0.340247	0.077216	0.474279	-0.0806523	0.0761327	-0.00833408	-0.0497354	0.128358	0.0515651	0.247888	0.0082602	-0.13909	0.225493	0.160038	0.292162	0.323133	0.407439	0.274018	0.21792	0.14287	0.503371	0.550517	0.550517	0.394825	0.27522	0.27522	0.30226	0.165149	0.0656401	0.347225	-0.354561	-0.320861	0.272413	0.0590107	0.13616	0.316359
gamma-L-Glutamyl-L-cysteine	-0.306135	0.533442	0.158029	0.333058	-0.0157631	-0.0421346	-0.187084	0.235282	-0.290678	0.00192387	-0.0046396	-0.0120934	0.36556	0.316144	0.0442081	0.473195	-0.0720531	-0.265835	-0.239584	0.160379	-0.133494	-0.283128	0.236481	-0.137427	-0.41184	0.0213252	0.106784	0.405645	0.468522	0.393621	0.199503	0.16852	0.205016	0.253377	0.380373	0.380373	0.375707	0.214309	0.214309	0.031329	0.32359	0.0309158	0.407957	-0.45159	-0.451247	0.103552	0.0716954	0.0460133	0.232421
L-methionine	-0.467735	0.0596446	0.17519	0.116782	0.169733	0.40804	-0.184896	0.641194	-0.138998	-0.0905713	0.180547	0.538514	0.387382	-0.189928	-0.147063	0.14384	-0.235729	-0.02665	0.00678256	-0.0256359	0.112273	0.0183632	-0.0719382	-0.123537	0.312005	0.556905	0.0607823	0.254032	0.119372	0.0709556	0.222475	0.167544	0.0813495	-0.012048	0.105133	0.105133	0.00486519	-0.163076	-0.163076	0.00172827	0.201283	0.135966	0.310135	-0.06811	-0.137398	-0.0617086	-0.085583	-0.0994161	0.0502307
L-tyrosine	-0.324717	0.216241	0.441177	0.185775	0.153245	0.236058	-0.146432	0.674436	-0.0610697	0.0580504	0.0998315	0.42779	0.498159	-0.000200445	-0.110685	0.328025	-0.233467	-0.121469	-0.158963	0.0438876	0.192551	0.119488	0.0145407	0.0176985	0.130764	0.52849	0.265008	0.497648	0.320735	0.344761	0.234486	0.22295	0.0668121	0.0986377	0.300026	0.300026	0.142569	-0.0454094	-0.0454094	0.0623387	0.367546	0.139234	0.432084	-0.265671	-0.255328	0.0450033	-0.0806251	0.0563568	0.303878
benzoate	-0.332211	0.218404	0.394719	0.173734	0.123854	0.238691	-0.159529	0.667496	-0.0975223	0.0105323	0.100377	0.426872	0.511724	-0.00782239	-0.107551	0.327812	-0.194177	-0.135466	-0.17779	0.0375923	0.179553	0.1049	0.00943485	0.00285936	0.128056	0.520247	0.246649	0.471474	0.314152	0.332929	0.222016	0.23	0.090082	0.110435	0.312709	0.312709	0.151446	-0.0260439	-0.0260439	0.0477215	0.348869	0.157005	0.434727	-0.250977	-0.245626	0.0608804	-0.0648224	0.0393813	0.274094
L-histidine	-0.275477	0.457338	0.30046	0.585561	-0.0253522	0.0807667	0.140555	0.36663	0.00694574	-0.287327	-0.142647	0.405264	0.484004	0.249758	-0.0279983	0.350374	-0.231911	0.361032	0.348281	0.069167	0.308083	0.0134863	0.185519	0.228092	0.325574	0.365272	0.236907	0.238388	0.0972027	0.370368	0.170513	0.578673	0.170681	0.306577	0.47487	0.47487	0.245766	0.0649504	0.0649504	0.457115	0.169031	0.153289	0.266591	-0.00601616	0.027225	0.239644	0.13917	0.186872	0.191707
5-Methylthioadenosine	0.273528	-0.0915682	0.137457	0.130727	0.320314	0.140733	0.239197	0.274889	0.245967	0.0381066	-0.0602622	-0.0758711	0.0955222	0.251893	0.0832628	0.126685	-0.28168	-0.153543	-0.0622478	-0.0898455	0.404149	0.269572	0.193021	-0.100185	0.332214	0.494077	0.0717462	0.03078	0.327396	0.13084	0.233685	-0.215992	0.164759	0.121337	0.189557	0.189557	0.170353	0.156697	0.156697	0.088501	0.0104903	-0.00324484	0.384588	0.00797695	0.00234244	-0.02774	0.0188468	0.169816	0.372039
S-Adenosyl-L-homocysteine	0.179243	0.514092	0.457046	0.534883	0.308821	0.0258941	0.189857	0.463545	0.379804	0.195046	-0.0389388	0.113757	0.406638	0.641443	0.286365	0.661437	-0.147874	0.0268698	-0.0206807	0.135435	0.395409	0.412426	0.37837	0.20834	-0.0711071	0.325525	0.402712	0.576202	0.67632	0.666215	0.580752	0.0718608	0.134753	0.620896	0.590527	0.590527	0.54551	0.400402	0.400402	0.486149	0.464049	-0.113502	0.482551	-0.250586	-0.144962	0.320979	0.0968876	0.358715	0.536622
L-tryptophan	-0.322762	0.0816026	0.526932	0.15691	0.189431	0.210933	-0.290902	0.450555	0.125956	0.235982	0.135338	0.248602	0.307122	-0.0644383	-0.119085	0.184751	-0.42161	0.0436829	0.0543197	0.0546575	0.222949	0.121186	-0.14164	0.0179894	0.206271	0.586114	0.272019	0.655068	0.122913	0.089734	0.240609	0.20733	-0.047306	-0.0397559	0.266809	0.266809	0.0163653	-0.159684	-0.159684	0.169627	0.568513	0.0964815	0.293495	-0.216367	-0.19722	-0.14533	-0.137269	0.0689003	0.32182
L-phenylalanine	-0.39284	0.237167	0.541606	0.22335	0.23578	0.143778	-0.230438	0.562909	0.00139772	0.202115	0.13035	0.355106	0.350964	-0.00663902	-0.0871544	0.236743	-0.425154	0.0537004	0.0708033	0.0896013	0.243719	0.15666	0.0105827	-0.0114367	0.229609	0.575246	0.152654	0.573103	0.275661	0.180697	0.318355	0.243765	0.0389985	0.0792634	0.273543	0.273543	0.0752824	-0.107532	-0.107532	0.168876	0.467404	0.0646949	0.325752	-0.256402	-0.268981	-0.113475	-0.0817583	0.0605549	0.32851
Indole	-0.333067	0.19135	0.497742	0.201634	0.258523	0.12306	-0.148034	0.509658	0.0554798	0.225585	-0.0133009	0.174154	0.337813	-0.0278419	-0.0595124	0.226248	-0.376948	0.0506477	0.0154752	0.0773082	0.293055	0.156803	-0.109118	-0.0476999	0.203249	0.613195	0.131881	0.587569	0.210308	0.186584	0.240085	0.15756	0.0984319	-0.0505334	0.254545	0.254545	0.0700907	-0.0957087	-0.0957087	0.132836	0.411149	0.114563	0.221549	-0.186576	-0.17839	0.0674207	-0.00669771	-0.0249037	0.392403
N-formyl kynurenine	0.106498	0.137896	0.624919	0.154901	0.108665	-0.105815	-0.112119	0.300936	0.28493	0.217717	0.0318922	0.136194	0.244165	0.0540332	-0.0773739	0.0492808	-0.280997	0.353106	0.240479	0.124705	0.576117	0.57268	-0.0331756	0.281914	0.470461	0.695649	0.314302	0.498319	0.0497978	0.100169	0.184794	0.332328	0.0456265	0.15947	0.423012	0.423012	0.029779	0.0199076	0.0199076	0.415559	0.429926	0.173161	0.186462	0.126401	0.208052	-0.00194237	0.102854	0.273641	0.442374
L-leucine	-0.498263	0.126444	0.278123	0.252877	0.318239	0.439298	-0.294086	0.439	0.0561416	0.019894	0.322996	0.471949	0.453507	-0.00726186	0.0541927	0.253546	-0.250981	0.0120397	0.110153	0.191686	-0.0207421	-0.0958848	-0.0980516	-0.143161	0.212398	0.491645	0.159803	0.46935	0.0786592	0.0428827	0.324799	0.207705	0.264372	-0.0192192	0.256029	0.256029	0.125897	-0.0649873	-0.0649873	0.127539	0.436085	0.0848267	0.341252	0.0281823	-0.0421529	-0.0588967	0.078818	-0.0370052	0.0368432
L-isoleucine	-0.457396	0.0566708	0.123232	0.155025	0.20722	0.521692	-0.292499	0.382695	-0.0296707	-0.121687	0.277134	0.533683	0.361104	-0.184907	-0.123912	0.0572621	-0.155222	0.112526	0.214304	0.11857	0.0669389	-0.0650328	-0.167218	-0.155553	0.316456	0.50191	0.146543	0.208401	-0.0980316	-0.120918	0.249478	0.244933	0.169966	-0.0353825	0.131714	0.131714	-0.0265447	-0.179532	-0.179532	0.0896336	0.24515	0.00407581	0.236849	0.151981	0.0731533	-0.161872	0.0647654	-0.112001	-0.158425
L-valine	-0.400742	0.260046	0.208343	0.373195	0.32497	0.4494	-0.204059	0.380625	0.0251574	-0.00497312	0.18737	0.455764	0.583082	0.0489378	-0.0349417	0.230491	-0.151445	0.10021	0.162598	0.370077	0.109052	-0.0574342	-0.0193501	-0.0340998	0.186794	0.516833	0.165202	0.398097	0.102185	0.136057	0.273397	0.342229	0.395024	0.0749139	0.314022	0.314022	0.176127	0.0100691	0.0100691	0.201234	0.360712	0.0440186	0.397124	0.163433	0.116335	0.0873288	0.291986	-0.0242127	0.0208174
Amino acids	-0.396996	0.131319	0.385749	0.269593	0.179971	0.34779	-0.280341	0.569513	0.0106668	-0.00974546	0.323812	0.594814	0.480078	-0.0453784	-0.153405	0.155214	-0.300531	0.0788344	0.142444	0.136754	0.167402	0.0732561	0.0250821	0.0376169	0.343579	0.588227	0.200284	0.431075	0.117919	0.0974707	0.264377	0.367111	0.124273	0.0864494	0.2708	0.2708	0.034967	-0.140857	-0.140857	0.188757	0.423478	0.0932314	0.407707	-0.0211704	-0.0601959	-0.150971	-0.0095003	0.0882178	0.10782
Pyridoxal	0.344368	0.652848	0.268649	0.630791	0.117524	-0.0955826	0.148586	0.168862	0.216005	0.135718	-0.0366091	-0.0202665	0.269714	0.764234	0.340794	0.68123	0.0197787	0.0480631	0.0669485	0.198342	0.209151	0.217494	0.519118	0.127737	-0.144604	0.159848	0.444654	0.340208	0.658478	0.526953	0.539547	0.0477159	0.206787	0.680806	0.561585	0.561585	0.644815	0.540312	0.540312	0.491063	0.364973	0.0228406	0.504773	-0.0647536	0.0193936	0.227847	0.215676	0.433877	0.364989
N-Acetyl-L-aspartate	0.136661	0.367152	0.447882	0.753251	-0.0547249	-0.298764	0.251578	0.277746	0.30809	-0.0423288	0.206302	0.219214	0.316943	0.676084	0.0157784	0.300699	-0.310561	0.170942	0.236198	0.102126	0.167928	0.0234063	0.674674	0.425186	0.0508393	0.0513937	0.191708	0.274988	0.308052	0.559043	0.121923	0.436796	0.102573	0.374635	0.406729	0.406729	0.265886	0.119865	0.119865	0.525197	0.250993	0.00582452	0.341384	-0.137601	-0.0686064	0.130512	0.0641297	0.577642	0.482126
Riboflavin	0.0789014	0.400304	0.376072	0.243167	0.00263661	-0.0902092	0.466869	0.275376	0.536465	0.126733	-0.148785	0.0954754	0.357478	0.519305	0.155088	0.572275	-0.0223959	-0.106247	-0.175427	0.127333	0.405015	0.232143	0.259454	0.266608	-0.164738	0.200201	0.515289	0.184172	0.288347	0.57688	0.312343	0.170837	0.0930416	0.389696	0.475678	0.475678	0.510952	0.375697	0.375697	0.316478	0.108437	-0.193055	0.360748	-0.18695	-0.102568	0.238209	0.134653	0.462304	0.507043
IDP	-0.0268895	0.225097	0.206053	0.134424	0.258716	0.221211	-0.382536	0.0396393	0.00856972	0.268134	-0.0611323	-0.210774	0.125546	0.0750137	0.117381	0.23318	-0.152115	-0.0343317	-0.0214246	0.0177994	0.104055	0.105031	-0.21905	-0.254504	-0.178837	0.22589	0.209775	0.634408	0.311333	0.112477	0.384199	-0.111421	-0.0245172	0.146039	0.331861	0.331861	0.161953	0.0993527	0.0993527	0.147477	0.601375	-0.0611341	0.141418	-0.245977	-0.187597	-0.0336324	-0.0462222	-0.159315	0.180538
Indole-3-acetate	-0.0392445	0.16024	0.587892	0.225382	0.179815	-0.1151	-0.123903	0.226681	0.179662	0.211546	-0.111719	-0.128014	0.228932	0.0983698	-0.110486	0.152226	-0.201911	0.12129	0.0323632	0.229989	0.403824	0.214222	-0.0837079	0.183146	0.0883063	0.456022	0.206638	0.602562	0.108056	0.0935646	0.041355	0.227119	0.13381	-0.0479052	0.27992	0.27992	-0.00638859	-0.118411	-0.118411	0.163688	0.375383	-0.0696963	0.108986	-0.163679	-0.0670325	0.190197	0.128117	0.0723709	0.347348
L-Noradrenaline	0.559213	0.511806	0.357846	0.556353	0.0515066	-0.120655	0.307308	0.0528566	0.369933	0.171849	0.0344007	0.244453	0.162775	0.669345	0.316322	0.495655	0.0768029	0.351022	0.347494	0.219288	0.267361	0.420845	0.575253	0.439166	0.200482	0.162983	0.606746	0.0649592	0.405287	0.427146	0.428404	0.196473	0.0701925	0.674524	0.416547	0.416547	0.511386	0.486324	0.486324	0.624172	0.208812	0.177793	0.438636	0.295611	0.392064	0.081419	0.212971	0.665932	0.263959
(S)(+)-Allantoin	0.0370812	-0.141346	0.397863	-0.0282959	0.32756	0.0295099	0.656607	0.290494	0.537904	0.314731	-0.417638	0.187964	0.214539	-0.0328928	-0.0174802	0.0799878	-0.284061	-0.0597272	-0.114003	0.121662	0.558605	0.346301	-0.14643	0.167134	0.344357	0.319138	0.0698592	-0.0198514	0.0666166	0.253627	0.0267001	-0.0265029	0.0688682	-0.220482	-0.0765262	-0.0765262	0.0179288	-0.0742574	-0.0742574	-0.0431622	-0.2358	-0.211016	-0.061615	0.0618642	0.0911622	0.251045	0.0794309	0.0189798	0.29464
Urate	-0.326423	0.261755	0.163651	0.0791331	0.430435	0.24304	0.37179	0.328743	-0.00186583	0.214366	-0.446328	-0.0643109	0.362662	0.08779	0.218787	0.476431	-0.0427881	-0.33993	-0.387819	0.0774528	0.106925	-0.152517	-0.101962	-0.247974	-0.225493	0.195567	0.04455	0.191547	0.376065	0.48565	0.159815	-0.175469	0.284472	-0.169147	0.0525781	0.0525781	0.305445	0.141908	0.141908	-0.230297	-0.0870962	-0.0210945	0.178415	-0.303693	-0.31751	0.432216	0.133837	-0.225862	0.350903
5-Hydroxyindoleacetate	-0.0127643	-0.102895	0.251259	0.127845	0.125642	0.130463	0.341009	0.675212	0.0449427	0.219277	-0.167804	0.30123	0.290173	-0.12095	-0.362339	-0.00120494	-0.451516	-0.252378	-0.244684	-0.0947743	0.348484	0.130497	0.0890257	-0.0305768	0.305597	0.547761	0.0184001	0.0323813	0.279866	0.345204	-0.0307907	-0.0668883	-0.0506385	-0.244507	-0.138168	-0.138168	-0.0456368	-0.196932	-0.196932	-0.142305	-0.109095	0.175061	0.278075	-0.080286	-0.0946841	0.0385014	-0.14571	0.0190963	0.435498
Kynurenine	-0.0780856	0.0289739	0.28221	0.141143	0.198485	0.158958	0.329718	0.745106	-0.0888499	0.215612	-0.189825	0.367964	0.299061	-0.107847	-0.281405	0.0720293	-0.438433	-0.175651	-0.193506	-0.15222	0.329642	0.187146	0.173328	-0.0144723	0.298328	0.528794	0.00460214	0.0533679	0.404086	0.467709	0.0614198	-0.0370245	-0.0930637	-0.106276	-0.106635	-0.106635	-0.00197852	-0.142891	-0.142891	-0.0942121	-0.0915141	0.2256	0.327115	-0.187413	-0.203838	0.040038	-0.194174	0.0212354	0.486332
Thymine	-0.1532	0.326229	0.307744	0.202345	0.270586	-0.0290485	0.257776	0.447012	0.0976632	0.175081	-0.244905	0.0699363	0.511015	0.298336	0.343948	0.620831	0.00822027	-0.352368	-0.458807	0.167045	0.156255	0.107758	0.0298097	-0.0673206	-0.119102	0.202514	0.0612942	0.423147	0.574698	0.555845	0.261929	-0.0566354	0.374417	0.115046	0.333878	0.333878	0.459609	0.329619	0.329619	-0.0599392	0.158078	0.0912597	0.25291	-0.237679	-0.21677	0.549352	0.182047	-0.049789	0.365727
2-Hydroxyglutarate	-0.279276	0.108819	0.0967649	0.060955	0.335992	0.351203	0.281221	0.605318	0.139911	-0.350768	-0.0994059	0.150555	0.107133	0.102802	0.10726	0.349787	-0.14438	-0.0524411	-0.0756136	-0.306403	0.170637	0.0790188	-0.0947551	-0.239405	-0.0207559	0.25445	0.193612	0.061639	0.082826	0.328989	0.314335	-0.222792	0.0320232	0.092185	0.165751	0.165751	0.148752	-0.0571886	-0.0571886	0.0381143	-0.197079	-0.291238	0.0653828	-0.320146	-0.312855	0.313495	-0.123177	-0.140456	0.203213
Glycolate	0.265143	0.137932	0.476581	0.352726	0.445054	0.239666	0.203213	0.258787	0.39237	0.500586	-0.183613	0.0107433	0.304091	0.155836	-0.0373956	0.159057	-0.152045	-0.0040639	0.00704888	0.180966	0.483979	0.269071	-0.0257486	-0.0163564	0.122059	0.5056	0.333998	0.358301	0.300663	0.334335	0.250122	-0.0675075	0.130678	-0.119337	0.0756219	0.0756219	0.0802439	-0.036114	-0.036114	0.125604	0.243351	-0.0974927	0.16351	0.115879	0.192737	0.161394	0.174616	0.0278448	0.398876
D-Glucoronate	-0.175129	-0.119864	0.397523	-0.0477513	0.306233	0.184303	0.44277	0.410418	0.394238	0.382267	-0.311188	0.154548	0.282205	-0.11164	-0.203815	0.0541215	-0.396868	-0.0647799	-0.117677	0.07303	0.562573	0.236706	-0.041292	0.24198	0.257613	0.560328	0.104058	0.156128	0.0819377	0.276518	0.00296871	0.115944	-0.0487767	-0.207207	-0.0437078	-0.0437078	-0.023765	-0.131961	-0.131961	-0.00739047	-0.00766408	-0.087973	0.23652	-0.164114	-0.146351	0.0423836	-0.0469051	0.135765	0.526976
5-Oxoproline	-0.258282	0.213988	0.521909	0.149487	0.482611	0.127925	0.273208	0.569308	0.246464	0.335026	-0.15686	0.10533	0.253503	0.124907	0.167035	0.401978	-0.350525	-0.0410716	-0.0971693	0.0237978	0.270168	0.183969	-0.0167746	-0.0759998	0.0869008	0.518832	0.191849	0.408421	0.300389	0.429995	0.306783	-0.109788	0.134426	-0.0940077	0.13841	0.13841	0.215417	0.0255938	0.0255938	0.0701531	0.130724	0.0534269	0.205213	-0.227276	-0.221474	0.253166	0.0133252	0.0352621	0.587828
5-10-Methenyltetrahydrofolate	-0.112348	0.355711	0.139931	0.158726	0.460614	0.126849	0.173906	-0.0911297	0.0687857	0.615841	-0.314034	-0.296392	0.126709	0.248084	0.440317	0.511184	0.017986	-0.258698	-0.210291	0.276107	-0.0764899	-0.204586	0.0184768	-0.288109	-0.31469	0.0947312	0.0774896	0.260092	0.472065	0.245077	0.319482	-0.312136	0.291846	-0.111945	-0.01862	-0.01862	0.416863	0.325332	0.325332	-0.127368	0.174666	0.0905568	0.206208	-0.105716	-0.141084	0.175402	0.22545	-0.0806906	0.289085
Adenine	-0.147763	0.470669	0.435163	0.484165	0.457581	0.122269	0.302119	0.507024	0.247338	0.146081	-0.16313	0.0498937	0.474865	0.480561	0.262801	0.636698	-0.253514	-0.0264781	-0.0689634	0.221183	0.220791	0.0699657	0.197585	0.00720034	-0.0624045	0.45917	0.320015	0.490054	0.43427	0.633813	0.355596	0.0317893	0.395458	0.17169	0.45189	0.45189	0.500738	0.280916	0.280916	0.273498	0.217188	0.0828761	0.443854	-0.15188	-0.112653	0.488062	0.261861	0.176026	0.600802
N-Succinyl-L-glutamate 5-semialdehyde	-0.130551	0.21632	0.389832	0.293765	0.439908	0.0374811	0.226883	0.278321	0.177594	0.273235	-0.192949	-0.219659	0.1248	0.374126	0.208474	0.496525	-0.307399	-0.171851	-0.153418	0.11354	0.0278084	-0.126499	0.184836	0.0146253	-0.241872	0.166095	0.171789	0.45344	0.404337	0.400372	0.17624	-0.164612	0.129122	-0.0271965	0.125185	0.125185	0.279668	0.0721103	0.0721103	0.0338763	0.185972	-0.0616714	0.324948	-0.453633	-0.410436	0.262123	-0.0151157	0.128315	0.50408
Serine-Phosphoethanolamine	-0.25626	0.00933976	0.263901	0.0584556	0.284686	0.155005	0.192281	0.611153	0.109763	0.154078	-0.143143	0.0702653	0.249411	-0.0789289	-0.0401795	0.196184	-0.300987	-0.0769556	-0.185833	-0.0800711	0.202724	0.107997	-0.143123	-0.0906414	0.108998	0.543913	0.055147	0.328978	0.113826	0.320404	0.0707362	-0.125873	0.092573	-0.252502	0.0370766	0.0370766	0.0604323	-0.0924885	-0.0924885	-0.0343183	0.04387	0.20659	0.11849	-0.121722	-0.11885	0.342143	-0.0249919	-0.0976456	0.495181
Acetyl phosphate	-0.253199	0.29442	0.376682	0.134379	0.372109	0.099884	0.22774	0.390561	0.129923	0.241658	-0.257778	-0.0703025	0.256376	0.146809	0.213061	0.479491	-0.112345	-0.198523	-0.255154	0.0637697	0.137493	-0.0236287	-0.12854	-0.242147	-0.153206	0.321694	0.204477	0.346232	0.280791	0.381432	0.242876	-0.178827	0.243176	-0.158651	0.14145	0.14145	0.27632	0.0811158	0.0811158	-0.0836716	0.0539355	-0.00855135	0.105798	-0.235233	-0.224245	0.372056	0.117295	-0.11924	0.410982
Hydroxyoctadecenoylcarnitine	-0.238501	0.00563026	0.228111	-0.107846	0.311667	0.122169	0.102273	0.324067	0.020332	0.440232	-0.278393	-0.118977	0.144965	-0.137717	0.0102789	0.237617	-0.1235	-0.333096	-0.384024	0.102566	0.156459	-0.00995282	-0.190834	-0.179493	-0.0838566	0.365703	-0.0295917	0.289422	0.288411	0.0981194	0.0798812	-0.252525	0.0945923	-0.316884	-0.156724	-0.156724	0.0628209	-0.0591629	-0.0591629	-0.317427	0.0685288	0.0215578	0.118751	-0.249354	-0.268557	0.163695	-0.00920109	-0.199917	0.284479
Hexanoic acid (caproate)	-0.347722	-0.0351066	0.16498	0.113708	0.106463	0.09206	0.133833	0.413737	-0.0984098	0.125774	-0.228043	0.00369785	0.193476	-0.155646	-0.210547	0.120262	-0.37231	-0.231667	-0.264368	-0.03204	-0.112552	-0.320245	-0.188884	-0.149013	-0.118151	0.191795	-0.00969473	0.277445	0.0344291	0.261746	-0.192145	-0.0984123	0.00322965	-0.483225	-0.145234	-0.145234	-0.0443502	-0.269159	-0.269159	-0.232693	-0.0125658	0.198097	0.0287866	-0.257737	-0.257048	0.273079	-0.118961	-0.215616	0.290632
Oxalosuccinate	0.00441528	-0.0122951	0.50868	0.302099	0.288493	0.0672082	0.0235091	0.562499	0.0808999	0.147291	0.0147638	0.23613	0.272448	-0.0132689	-0.276074	-0.000847479	-0.352769	0.0925438	0.0790673	0.151552	0.402126	0.248313	0.0920563	0.157936	0.408561	0.632082	0.0769038	0.341687	0.183004	0.120868	0.0120126	0.144743	0.127897	-0.135448	0.0248262	0.0248262	-0.13403	-0.277329	-0.277329	0.0725286	0.141896	0.0599538	0.236021	0.0111907	0.0430954	0.111298	0.0477849	0.0670473	0.300283
Phosphate	-0.438267	0.189515	0.322857	0.0440982	0.307343	0.204799	-0.0133453	0.35165	-0.0650406	0.120418	-0.245085	-0.020234	0.264648	-0.080853	-0.0204881	0.300108	-0.119383	-0.221168	-0.253928	0.0681338	0.111567	-0.143494	-0.261205	-0.234473	-0.196172	0.232626	0.08715	0.393959	0.181333	0.204261	0.115243	-0.0344628	0.13281	-0.222238	0.0603891	0.0603891	0.0505791	-0.157642	-0.157642	-0.210384	0.108436	-0.19608	0.0467046	-0.412469	-0.402156	0.229515	0.00522968	-0.293476	0.172119
Spermidine	0.179296	-0.204798	0.0991856	0.0450324	0.456355	0.316355	0.266545	0.560767	-0.0501582	0.186763	-0.0346734	0.177485	0.10456	-0.0902598	-0.127637	-0.0504546	-0.0718773	-0.343098	-0.303568	-0.16249	0.166154	0.148988	0.127612	-0.191791	0.112026	0.246738	-0.129473	-0.0888895	0.424165	0.28754	0.0608028	-0.409818	0.00569191	-0.227512	-0.381361	-0.381361	-0.162006	-0.231726	-0.231726	-0.344782	-0.241157	-0.0946178	0.131696	-0.112407	-0.130591	0.111393	-0.140959	-0.201563	0.179868
UDP	-0.304801	0.256188	0.284433	0.136818	0.435922	0.275157	0.0665916	0.352457	0.104698	0.264566	-0.240843	-0.106048	0.258475	0.0620336	0.15999	0.442143	-0.152536	-0.220869	-0.249211	0.0865834	0.0424549	-0.110575	-0.290025	-0.365964	-0.264598	0.296151	0.223711	0.472848	0.242858	0.322974	0.282091	-0.25641	0.205597	-0.216948	0.127845	0.127845	0.239124	0.0127241	0.0127241	-0.104092	0.182608	-0.0771926	0.075898	-0.245413	-0.230154	0.350571	0.0901136	-0.272958	0.303444
2-Oxoglutaramate	-0.195145	0.0419303	0.540274	0.0930277	0.336158	0.143886	0.0753786	0.64991	0.186098	0.272485	-0.0190011	0.120364	0.262954	0.0424266	-0.0951109	0.277956	-0.357469	-0.248507	-0.270806	-0.0288533	0.281641	0.146334	-0.0200924	-0.0520403	0.0170913	0.502799	0.208803	0.481865	0.325776	0.332717	0.195654	-0.0928993	-0.00389679	-0.133311	0.0925533	0.0925533	0.051462	-0.159774	-0.159774	-0.0690184	0.228464	-0.0886359	0.280691	-0.408383	-0.37799	0.0852114	-0.155848	0.0298431	0.501435
Butanoic acid	-0.40315	0.0368023	0.0851863	0.038037	0.229704	0.0926974	0.21252	0.233222	-0.00452211	0.212969	-0.410163	-0.211392	0.0591438	-0.142884	-0.0763958	0.145181	-0.427974	-0.0509326	-0.0915187	0.0342031	0.0254249	-0.243825	-0.254515	-0.190396	-0.0545616	0.326519	-0.0598427	0.227236	-0.0436424	0.12065	-0.0806737	-0.152761	0.0751992	-0.430854	-0.0988817	-0.0988817	0.0502668	-0.128225	-0.128225	-0.117527	-0.0509673	0.17005	-0.00361292	-0.165067	-0.187513	0.270478	0.0124615	-0.214908	0.357395
Hexadecenoylcarnitine	-0.287744	0.0411624	0.456017	-0.0224912	0.224767	0.0666937	-0.0323637	0.362961	0.0506994	0.506809	-0.062099	0.0791449	0.192534	-0.12062	-0.121817	0.173811	-0.23048	-0.355839	-0.335779	0.106527	0.120306	-0.0537561	-0.10722	-0.132139	-0.118316	0.272598	0.0550363	0.385379	0.299551	0.141072	0.101118	-0.0779421	-0.0345759	-0.307324	-0.141762	-0.141762	-0.0336169	-0.207853	-0.207853	-0.281229	0.225267	-0.109478	0.124889	-0.380765	-0.393552	-0.0862568	-0.132771	-0.101029	0.277858
Bilirubin	-0.0881573	-0.260936	0.0146172	-0.0236539	0.306741	0.467182	0.158286	0.453596	0.157875	-0.0138722	0.102831	0.443842	0.364427	-0.11673	-0.168573	-0.0347821	-0.176585	-0.396794	-0.243549	0.0551506	0.280031	0.0757031	-0.0328554	-0.217784	0.332495	0.416417	-0.0526554	-0.126618	0.191469	0.0224464	0.156116	-0.0977127	0.210082	-0.120612	-0.0675756	-0.0675756	-0.0223896	-0.111986	-0.111986	-0.240116	-0.115264	-0.226805	0.311271	0.0890922	-0.00108941	-0.134772	0.0203783	-0.115555	-0.0567073
Atherospermidine	-0.0803271	-0.108163	0.198171	-0.00499576	0.133497	-0.0232221	0.146305	0.0342386	-0.0856136	0.160402	-0.483486	-0.125911	0.176098	-0.236142	-0.307387	-0.17745	-0.0171358	-0.0632563	-0.107984	0.155911	0.56688	0.0894029	-0.079484	0.183892	0.222896	0.248349	-0.319374	0.0378756	0.132406	-0.0944853	-0.250332	0.237457	0.0776214	-0.232305	-0.196778	-0.196778	-0.28769	-0.281872	-0.281872	-0.256965	-0.111799	-0.263425	-0.0577528	-0.197088	-0.169006	0.106547	0.0812004	-0.215303	0.0219615
Cystathionine	-0.242781	0.157608	-0.0900433	0.0941032	0.306734	0.393176	0.339186	0.497912	-0.0277358	0.062117	-0.249096	0.0417077	0.202066	0.110679	0.206628	0.453428	-0.196513	-0.0856363	-0.148595	-0.240143	0.0353795	-0.0288429	0.138543	-0.0598	-0.0239519	0.398407	0.127533	0.123112	0.328527	0.503972	0.242671	-0.208057	-0.017029	0.100932	0.0893724	0.0893724	0.353175	0.24108	0.24108	0.0745423	0.00855595	0.371933	0.45033	-0.243601	-0.264917	0.261898	-0.137467	0.0704678	0.532196
5-Carboxy-2-oxohept-3-enedioate	-0.0514514	0.303248	0.414902	0.359581	0.40825	0.0737547	0.147621	0.326737	0.119137	0.00581556	-0.153174	0.0466798	0.416307	0.342864	0.264111	0.468449	-0.00156666	0.176624	0.0379674	0.255809	0.234229	0.205299	0.174593	0.341215	0.0777964	0.327116	0.214599	0.493884	0.31258	0.445067	0.140332	0.227568	0.335388	0.238263	0.391447	0.391447	0.287282	0.197204	0.197204	0.271594	0.23637	0.126713	0.351318	-0.10966	-0.0233817	0.535311	0.247976	0.174873	0.366806
Theobromine	0.388997	-0.336604	0.486389	0.0276836	-0.0511154	-0.197174	0.0623816	0.373113	0.381044	0.107215	0.160172	0.127981	-0.117327	-0.0922812	-0.467738	-0.369836	-0.399529	0.284747	0.2059	-0.119354	0.506516	0.556528	0.0715915	0.437276	0.467803	0.466953	0.194161	0.161498	-0.178105	-0.0300724	-0.160954	0.118995	-0.329747	-0.0824956	-0.0427297	-0.0427297	-0.379414	-0.390098	-0.390098	0.243461	0.077382	-0.0319902	-0.0165182	0.0737354	0.183397	-0.132797	-0.217508	0.324198	0.356252
Octanoic acid (caprylate)	0.21931	0.417114	0.28633	0.456104	0.547527	0.00352006	0.0918784	-0.0300598	0.318918	0.513424	0.14568	-0.0854017	0.52815	0.6375	0.504012	0.446181	0.158132	-0.168064	-0.16224	0.590812	0.0168994	0.111788	0.384463	0.0826966	-0.296752	0.0594792	0.0756477	0.484774	0.612683	0.571375	0.348491	0.0214611	0.63784	0.263	0.393134	0.393134	0.525526	0.549614	0.549614	0.218963	0.434211	0.0239091	0.420447	0.152979	0.172793	0.385084	0.564198	0.227969	0.417717
Decanoic acid (caprate)	0.026826	0.305763	0.197509	0.285825	0.451617	-0.0363273	0.0506587	-0.122542	0.135044	0.521058	0.0102008	-0.24654	0.403926	0.425883	0.371489	0.311162	0.119239	-0.368339	-0.308548	0.472766	-0.0207541	-0.128691	0.238302	-0.143008	-0.371144	-0.0179908	-0.142087	0.357076	0.545256	0.377571	0.200024	-0.057291	0.570944	-0.0100668	0.178109	0.178109	0.357075	0.368456	0.368456	-0.0791824	0.292705	-0.0730135	0.26315	-0.0410226	-0.0678462	0.237518	0.447681	0.00784276	0.331567
Betaine	0.0461217	0.0838315	0.431066	-0.0463968	-0.023693	-0.262525	0.426883	-0.1071	0.375752	0.419918	-0.359004	0.159602	0.338222	0.0744338	0.00658061	0.1057	0.01675	-0.112545	-0.213047	0.294519	0.431064	0.260137	0.0432904	0.476591	-0.000526069	-0.150781	0.052442	0.0889005	0.193444	0.359205	-0.0822352	0.392417	-0.027201	0.0666393	0.0905831	0.0905831	0.0853212	0.111462	0.111462	0.00196541	0.0420828	-0.249058	-0.0196459	-0.161698	-0.08624	0.0932788	0.0906441	0.200972	0.201318
glycine	-0.0883951	-0.168412	0.130084	0.175667	-0.130843	-0.164638	0.319861	-0.092931	0.0332863	0.168238	-0.00358671	0.415084	0.36164	0.0135633	-0.0823518	-0.121384	-0.0742503	-0.0661056	-0.0309501	0.241969	-0.0540195	-0.205397	0.365438	0.57068	0.236376	-0.244135	-0.275235	-0.135946	0.059615	0.225233	-0.415776	0.539903	0.0479074	-0.146702	-0.192364	-0.192364	-0.0974182	-0.0574834	-0.0574834	-0.0666027	-0.0484264	0.253404	0.151859	0.0561553	0.0266358	-0.0367349	0.0157812	0.283724	0.0315772
(R)-(Homo)3-citrate	0.232271	-0.268977	0.314212	0.0709804	-0.180208	-0.354454	0.13097	0.424183	0.152842	0.188773	0.248574	0.191787	-0.229915	-0.0445405	-0.424898	-0.354303	-0.609008	0.304573	0.250569	-0.230775	0.190833	0.36781	0.410338	0.506025	0.415389	0.331513	-0.0350805	0.0433396	-0.0585247	0.107779	-0.213178	0.117955	-0.471461	-0.0207877	-0.177537	-0.177537	-0.293602	-0.287437	-0.287437	0.285657	0.0419417	0.341249	0.125604	-0.0393368	5.68287e-05	-0.263991	-0.389891	0.501738	0.5501
Prostaglandin A2	-0.115969	-0.159318	0.0654158	0.000783852	-0.235057	-0.00800099	-0.615679	-0.17614	0.0441744	-0.108917	0.579328	0.0413397	-0.25892	-0.122642	-0.312854	-0.374996	-0.22901	0.339002	0.457343	-0.0104488	-0.156158	-0.0960611	-0.0225144	0.096017	0.0701156	0.0738473	0.109683	0.186356	-0.473808	-0.499771	-0.0437278	0.262703	-0.254339	-0.00370308	0.0497038	0.0497038	-0.316851	-0.31784	-0.31784	0.2712	0.386024	-0.0882057	-0.0236494	0.0498039	0.0403903	-0.579506	-0.170862	0.197749	-0.15401
Nicotinamide	-0.167602	0.227441	0.166126	0.525601	0.526156	0.510272	0.118225	0.435513	0.0900154	0.126284	-0.0412678	0.283032	0.408695	0.189891	0.108792	0.385419	-0.117897	-0.0382779	0.0431389	0.177432	0.011292	-0.142884	0.0546774	-0.133994	-0.0118885	0.271157	0.163809	0.334722	0.348414	0.370617	0.312623	-0.0706103	0.252514	-0.0397592	0.0281775	0.0281775	0.192455	-0.0499712	-0.0499712	0.0651417	0.180342	-0.0493911	0.260491	-0.000209941	-0.00222501	0.327486	0.131023	-0.146184	0.0788742
ADP-D-ribose	0.149127	0.251907	0.229873	0.632161	0.537578	0.229185	0.0307078	0.0831591	0.375188	0.222376	0.342057	0.296512	0.37215	0.556444	0.425942	0.382595	-0.0223093	0.146207	0.298892	0.528941	-0.0160953	0.0714767	0.382601	0.117432	0.195839	0.22474	0.15141	0.310794	0.367858	0.168817	0.441271	0.0742647	0.542523	0.279399	0.258846	0.258846	0.384409	0.301971	0.301971	0.375884	0.364399	0.0267347	0.413979	0.427365	0.396886	0.168559	0.442332	0.273891	0.0185482
Folate	-0.167865	0.0638011	-0.107616	0.112666	-0.162941	-0.0518141	-0.0532599	-0.0968767	0.119681	-0.228933	-0.0998455	-0.305373	0.078506	0.201516	0.323148	0.352837	0.0178314	-0.170196	-0.156597	-0.175195	-0.107857	-0.268286	-0.2572	-0.302989	-0.124217	-0.0112987	0.0520778	0.250692	-0.0468244	-0.0239641	0.103456	-0.101552	0.177645	-0.0513024	0.346607	0.346607	0.280492	0.207707	0.207707	0.041825	0.193266	0.128946	-0.0885152	-0.0853511	-0.0830275	0.255658	0.0260357	-0.122895	0.0480251
12(13)-DiHOME	-0.402735	-0.306578	0.027937	-0.135551	-0.228865	0.156069	-0.0387527	-0.0076486	-0.0274377	-0.0182316	0.07973	0.578004	0.249699	-0.409975	-0.338113	-0.32022	-0.184146	-0.0152303	0.0855506	0.0419478	0.107051	-0.141332	-0.0769231	0.256947	0.413828	0.0198314	-0.211644	-0.164744	-0.237279	-0.219765	-0.236689	0.539071	-0.176238	-0.178744	-0.183286	-0.183286	-0.309473	-0.30864	-0.30864	-0.122902	0.0256537	-0.0183812	0.027126	0.00917727	-0.0712699	-0.44832	-0.189222	0.0182515	-0.276624
Pentadecanoylcarnitine	0.191729	0.0568555	0.296776	0.257892	0.303392	-0.146726	0.286553	0.142161	0.258186	0.513665	-0.108306	0.170389	0.26357	0.141275	0.0418392	0.0560655	-0.0192467	0.000282484	-0.092194	0.394669	0.147775	0.261516	0.189508	0.380392	-0.0487852	-0.113499	-0.160506	0.262949	0.374692	0.3953	-0.00705561	0.0634251	0.101246	-0.00788966	-0.149697	-0.149697	0.0164753	0.000523987	0.000523987	0.0307641	0.105956	-0.107108	-0.0501578	0.0524708	0.113747	0.376804	0.17152	0.0349348	0.155898
N6-Methyl-L-lysine	0.246305	-0.194986	0.243775	0.248071	-0.315756	-0.41195	0.187189	0.412289	-0.235211	0.0569807	-0.0682836	0.285198	0.0445974	-0.0650375	-0.587178	-0.344319	-0.469873	0.135978	0.0779919	-0.150727	0.323652	0.259067	0.597977	0.696756	0.459971	0.14356	-0.311694	-0.0218023	0.290477	0.243264	-0.427478	0.415954	-0.425846	0.0995039	-0.215615	-0.215615	-0.344345	-0.318436	-0.318436	0.0986653	-0.0256982	0.319009	0.240642	-0.261306	-0.198568	-0.146893	-0.392926	0.382118	0.352819
Mannitol/Sorbitol	0.419099	-0.363639	0.37306	-0.132731	0.232387	-0.0162887	0.022448	0.332853	0.1973	0.490755	0.0841653	0.0555302	-0.143241	-0.158766	-0.195769	-0.269728	-0.400686	-0.0608976	-0.0518321	-0.172927	0.371847	0.539204	0.0579534	0.0653856	0.435587	0.470506	0.0117793	0.151606	0.257952	-0.00110462	0.070806	-0.277497	-0.294922	-0.13273	-0.209083	-0.209083	-0.249617	-0.194212	-0.194212	-0.0339866	0.157237	0.133779	0.124631	0.00655388	0.0350501	-0.314124	-0.301168	0.133558	0.389207
Dimethylglycine	0.080184	0.529239	0.0351389	0.211847	-0.0666948	-0.165706	-0.0225076	-0.0393294	-0.071478	0.133901	0.131066	0.115924	0.491963	0.477614	0.392811	0.522619	0.439292	-0.341977	-0.399559	0.369235	-0.226188	-0.0397318	0.326028	0.0453175	-0.471261	-0.298689	0.148795	0.197729	0.541614	0.529279	0.231287	0.150082	0.39708	0.448395	0.428667	0.428667	0.576568	0.610002	0.610002	0.0479547	0.256035	0.123158	0.347395	-0.0234059	-0.0127164	0.275728	0.347053	0.190351	0.0775333
N-Ethylglycine	0.080184	0.529239	0.0351389	0.211847	-0.0666948	-0.165706	-0.0225076	-0.0393294	-0.071478	0.133901	0.131066	0.115924	0.491963	0.477614	0.392811	0.522619	0.439292	-0.341977	-0.399559	0.369235	-0.226188	-0.0397318	0.326028	0.0453175	-0.471261	-0.298689	0.148795	0.197729	0.541614	0.529279	0.231287	0.150082	0.39708	0.448395	0.428667	0.428667	0.576568	0.610002	0.610002	0.0479547	0.256035	0.123158	0.347395	-0.0234059	-0.0127164	0.275728	0.347053	0.190351	0.0775333
Adenosine	0.150669	0.437285	0.34878	0.347605	0.319527	0.273956	-0.0732582	0.134003	0.634918	-0.0316261	0.425006	0.16636	0.368484	0.655929	0.562494	0.639727	0.276014	0.209258	0.180506	0.219511	0.133957	0.338474	0.141551	0.133631	-0.121169	0.27879	0.750032	0.491412	0.136804	0.36424	0.664118	0.116049	0.339032	0.604322	0.758573	0.758573	0.583268	0.518762	0.518762	0.623477	0.534934	-0.130545	0.401627	0.198217	0.277838	0.224845	0.338979	0.446191	0.25206
IMP	-0.49274	0.425637	0.198805	0.251605	0.260773	0.141065	-0.110019	0.234744	-0.167974	0.232117	-0.165508	-0.00890484	0.303746	0.0671636	0.057257	0.396495	-0.191779	-0.169847	-0.13157	0.268967	-0.0853866	-0.306977	-0.0984801	-0.313576	-0.275214	0.197094	0.0341981	0.419525	0.289567	0.203124	0.229343	0.0079653	0.271099	-0.106341	0.134194	0.134194	0.254009	0.0330502	0.0330502	-0.0825301	0.237516	-0.0216275	0.173369	-0.260445	-0.301738	0.170424	0.160052	-0.223098	0.148556
N-Acetyl-leucyl-leucine	0.144314	0.317447	0.00355822	0.160357	0.41227	0.174414	0.110227	-0.283946	0.230502	0.504481	0.0142115	-0.221706	0.143689	0.372217	0.507142	0.405691	0.374823	-0.33105	-0.244054	0.350236	-0.250604	-0.212395	0.0394484	-0.344566	-0.530352	-0.222375	0.186013	0.093838	0.346738	0.251293	0.344316	-0.365256	0.39723	-0.0481316	-0.00354578	-0.00354578	0.410968	0.386995	0.386995	-0.122395	0.119077	-0.141618	0.0755102	0.151711	0.126765	0.179906	0.383763	-0.0682919	0.0383136
N-Acetylneuraminate	-0.281083	0.214671	0.407761	0.392437	0.0791266	0.0662131	0.00125027	0.613757	-0.259723	0.106262	-0.0988181	0.43103	0.43431	0.00514874	-0.217823	0.218768	-0.41217	-0.0564906	-0.0346442	0.00828354	0.217827	0.00668893	0.251438	0.137154	0.294399	0.408139	-0.027482	0.358689	0.478616	0.363238	0.0751925	0.327287	-0.0258637	0.0645711	0.0982812	0.0982812	0.0362002	-0.148034	-0.148034	0.036267	0.255172	0.249643	0.40167	-0.335813	-0.339314	-0.00366915	-0.17549	0.0630388	0.294335
N-Carbamyl-L-glutamate	0.0350875	0.159554	0.0430581	0.0138482	0.309373	0.438256	0.315917	0.178075	0.0921483	-0.142686	-0.110085	0.401771	0.217165	-0.0160992	0.0267379	0.0146433	0.0570424	0.376585	0.391825	0.0608406	0.531968	0.383991	0.157485	0.120333	0.60189	0.618684	0.262959	-0.410784	-0.0538564	0.0593685	0.255756	0.244504	0.207887	0.294074	0.159064	0.159064	0.123781	0.185423	0.185423	0.270988	-0.276706	0.0555175	0.372232	0.427955	0.378337	-0.122852	0.273776	0.22136	0.0838864
Hydroxypentadecanoyl carnitine	-0.255856	-0.289932	-0.021509	-0.347759	0.154656	0.107685	0.0650558	-0.281043	-0.0348506	0.0855022	-0.294546	-0.333239	-0.173678	-0.286642	-0.147066	-0.17415	0.0756473	-0.113345	-0.153342	0.0616568	-0.0607056	-0.292795	-0.232855	0.155476	-0.302609	-0.261355	-0.144034	-0.0281622	-0.262279	-0.179501	-0.392525	-0.00790025	-0.143347	-0.398325	-0.367341	-0.367341	-0.31938	-0.322768	-0.322768	-0.363731	-0.182424	-0.341508	-0.166839	-0.38789	-0.359825	0.00765008	-0.11189	-0.189676	-0.0912353
gamma-L-Glutamyl-D-alanine	-0.419203	0.365979	-0.0532773	0.208949	-0.010485	0.0900995	-0.446099	-0.156751	-0.34379	-0.253663	0.215023	-0.0225873	-0.0179646	0.0369047	-0.163631	-0.0559936	-0.121926	0.194027	0.309807	0.136543	-0.355559	-0.440339	0.0166987	-0.216811	-0.401494	-0.243241	0.0199942	0.143489	-0.184381	-0.0500542	0.0506139	0.250227	0.0519183	0.0932706	0.167845	0.167845	-0.0347001	-0.144311	-0.144311	0.141324	0.158283	-0.266362	-0.0150261	-0.218277	-0.246301	-0.191224	0.0740631	-0.127575	-0.189081
gamma-L-Glutamylputrescine	-0.368244	-0.200479	-0.489335	-0.0855609	-0.115307	0.302881	-0.479738	-0.118697	-0.394026	-0.433818	0.186055	-0.292516	-0.189711	-0.260055	-0.350944	-0.298045	0.0514268	-0.0742537	0.0265997	-0.156007	-0.323934	-0.562987	-0.158848	-0.281608	-0.33862	-0.101064	-0.248337	-0.0378391	-0.359645	-0.419529	-0.240787	-0.0433429	-0.060791	-0.235446	-0.185646	-0.185646	-0.322118	-0.363905	-0.363905	-0.218571	-0.0196964	-0.226546	-0.0559167	-0.241999	-0.292582	-0.165359	-0.125439	-0.327216	-0.314946
Chenodeoxycholic acid	-0.469433	0.359009	0.267682	0.229909	0.127227	0.0265038	-0.256753	0.153403	0.10803	-0.224596	0.242953	0.00760377	-0.164546	0.212395	0.126314	0.236076	-0.493229	0.588912	0.628294	-0.0533627	-0.0699801	-0.0314408	0.0378552	-0.00903062	0.0645338	0.318244	0.298814	0.38308	-0.277961	-0.0631104	0.352059	0.203744	-0.0436708	0.273544	0.4422	0.4422	0.169963	0.00370362	0.00370362	0.593197	0.32362	0.0139457	0.126544	-0.162727	-0.172557	-0.144622	-0.0496311	0.253528	0.272012
Cholic acid	-0.231854	0.0506846	-0.376275	-0.0155197	-0.281205	0.123134	-0.285521	0.141709	-0.267285	-0.613694	0.534965	0.359183	0.134589	0.0588994	0.0487709	0.0726227	0.232276	-0.166541	-0.0999706	-0.0736985	-0.520636	-0.301135	0.071287	-0.228097	-0.164354	-0.239279	0.0194325	-0.19769	-0.152692	-0.0415974	0.0377584	0.0513369	0.180456	0.192247	0.188443	0.188443	0.13873	0.112807	0.112807	-0.0345436	-0.082714	0.0830153	0.121128	0.109632	0.0212331	-0.0331488	0.0304708	-0.0188946	-0.374697
3-Phospho-DL-glycerate	0.281687	0.222387	0.0491133	-0.14858	0.203843	-0.139624	0.310169	-0.0667653	-0.037965	0.371837	-0.503699	-0.1526	0.248439	0.0393025	0.00321051	0.0377482	0.141659	-0.036033	-0.216352	0.396031	0.501067	0.483907	0.149417	0.283027	0.0181662	0.19143	-0.0977284	-0.0534846	0.409947	0.299254	-0.00131169	0.0984584	0.224593	0.284446	0.130089	0.130089	0.21626	0.3943	0.3943	-0.00665051	-0.108654	0.0035414	0.253079	0.0725504	0.11791	0.237873	0.365915	0.0782728	0.273205
trans-4-Hydroxy-L-proline	0.0447573	0.177393	0.122464	0.202737	0.0141575	0.293337	-0.200152	0.0379617	0.10199	-0.0852905	0.414011	0.591094	0.406383	0.0550821	-0.020828	-0.00278821	0.293227	0.182836	0.271342	0.332916	0.167233	0.154323	0.114005	0.0955514	0.351535	0.308011	0.301613	-0.0973877	-0.06985	-0.101659	0.228842	0.428027	0.315362	0.242136	0.228904	0.228904	0.0798837	0.103879	0.103879	0.219764	0.153449	-0.00394779	0.272376	0.55292	0.506307	-0.221067	0.357235	0.197208	-0.291915
N-Amidino-L-aspartate	0.123637	-0.256769	-0.138429	0.0522272	-0.237567	0.000163881	0.142941	0.0608375	-0.164203	-0.365666	0.0985565	0.124234	0.0863907	0.124888	-0.18051	-0.12406	0.0610144	-0.184374	-0.0969472	-0.280237	0.155066	-0.0859018	0.560371	0.396424	0.215249	-0.0693012	-0.205702	-0.321641	0.182014	0.0679316	-0.264481	0.309143	-0.151781	0.232622	-0.0416028	-0.0416028	-0.133577	-0.0397824	-0.0397824	-0.0639706	-0.141169	0.0149104	0.410217	-0.316468	-0.323608	-0.271117	-0.279364	0.352706	0.059083
L-cystine	-0.143024	0.230433	-0.0971577	0.178458	-0.0387045	-0.0190862	0.209548	-0.00234356	-0.0246353	0.274246	-0.330531	-0.0746042	0.306969	0.0449418	-0.114485	0.173053	0.0279356	-0.247855	-0.24164	0.354902	0.117566	-0.239428	0.0252972	-0.0696719	-0.176675	0.124816	-0.102094	-0.010649	0.195154	0.123594	-0.0479992	0.0728059	0.280802	-0.14517	-0.0464879	-0.0464879	0.21266	0.130647	0.130647	-0.155786	-0.0545057	0.0174736	0.133092	0.0706422	0.034058	0.210409	0.306148	-0.088219	0.0710488
Octenoylcarnitine	-0.3517	0.266775	0.259787	0.268645	0.0875473	-0.0844851	-0.0279575	0.418107	-0.296265	0.116197	-0.158104	-0.016591	0.121997	0.103624	0.0133686	0.37403	-0.339158	-0.228528	-0.22453	-0.107651	-0.184114	-0.272441	0.103439	-0.153399	-0.24029	-0.000853935	-0.0641475	0.426198	0.440412	0.363738	0.0766599	-0.0746348	-0.0711365	-0.0707842	0.0199815	0.0199815	0.128004	-0.096446	-0.096446	-0.119036	0.192213	0.136903	0.139348	-0.598003	-0.591189	0.166833	-0.250948	-0.119243	0.297886
4-Isopentylphenol	0.36294	0.0669101	0.195056	0.376934	0.121871	0.151679	-0.18519	-0.369188	0.287474	0.0530852	-0.0259522	-0.210624	-0.0387352	0.234515	0.271006	0.152657	0.119839	0.347098	0.401337	0.0425167	0.0714437	0.0366164	-0.171765	0.03113	0.153002	0.069807	0.421998	0.33587	-0.0973098	-0.143702	0.174492	0.0268419	0.039465	0.0412572	0.232958	0.232958	0.0617114	0.0468672	0.0468672	0.349805	0.412816	0.0784884	-0.0833074	0.303657	0.410363	0.0657912	0.117265	0.0521656	-0.118227
GSH/GSSG	-0.453361	0.286633	-0.180351	0.077169	-0.232437	-0.131541	-0.380488	0.107669	-0.510618	-0.435435	0.175252	-0.14859	-0.112113	0.0707057	0.039249	0.215752	-0.047507	-0.0762632	-0.0893978	-0.192574	-0.64364	-0.511304	-0.0179104	-0.307418	-0.541532	-0.368557	-0.0512177	0.211834	-0.0469893	0.0871356	-0.0361039	-0.0570219	-0.0333431	0.0474072	0.15872	0.15872	0.104702	-0.0330658	-0.0330658	-0.045115	0.0742728	0.108104	-0.0627355	-0.452927	-0.471044	0.13377	-0.168162	-0.184565	-0.0666996
Guanidinoacetate	-0.157977	-0.065519	0.24955	0.0318601	0.0955546	-0.0571886	0.0587617	0.435271	0.171104	-0.00556419	0.250976	0.0710436	0.0297914	0.246703	0.153451	0.327831	-0.347676	-0.370624	-0.346871	-0.237806	-0.31275	-0.116079	0.105736	-0.076786	-0.305332	-0.157162	0.128819	0.366862	0.241301	0.403647	0.123508	-0.256949	-0.153141	-0.00324838	0.127338	0.127338	0.162814	-0.0151233	-0.0151233	-0.0415651	0.18396	-0.0283576	0.160937	-0.543848	-0.52389	0.0695838	-0.373221	0.129632	0.362344
Serotonin	-0.0892105	-0.482851	-0.0200362	-0.198472	-0.0798321	-0.134379	0.502281	0.162833	0.306501	0.0947975	-0.184082	0.0517536	-0.166377	-0.174649	-0.384086	-0.31317	-0.60975	-0.115476	-0.0769399	-0.148108	0.182677	-0.0110558	0.0749141	0.270776	0.18481	0.0111453	-0.262685	-0.250898	-0.18977	0.0161459	-0.333697	-0.0270854	-0.342084	-0.289782	-0.332264	-0.332264	-0.243247	-0.294876	-0.294876	-0.103826	-0.324901	-0.145503	-0.031937	-0.21849	-0.240041	-0.164874	-0.332873	0.162501	0.27274
Hexadecanoic acid	-0.307122	0.0703483	0.00910673	0.137323	0.011998	0.152902	-0.337513	-0.214143	-0.246118	0.255085	-0.182525	-0.137026	0.0973359	-0.257324	-0.254931	-0.139539	-0.3033	0.00625959	0.120508	0.200785	-0.0754915	-0.393811	-0.286526	-0.25878	-0.0291302	0.15031	-0.0850781	0.267978	-0.0848233	-0.219645	-0.0916178	0.142324	0.033927	-0.35002	-0.0580969	-0.0580969	-0.119125	-0.206147	-0.206147	-0.0880766	0.298511	0.11031	-0.0095781	-0.00256838	-0.0397213	-0.216445	0.0529033	-0.281636	-0.0819793
Saturated Fatty Acids	-0.212274	0.171505	0.109176	0.252679	0.172946	0.135591	-0.330214	-0.215652	-0.133098	0.40056	-0.114594	-0.189199	0.21473	-0.0723343	-0.121345	-0.0329442	-0.247758	-0.0545033	0.0553077	0.343757	-0.0745545	-0.338238	-0.193926	-0.249241	-0.159749	0.12987	-0.0582952	0.428493	0.0858312	-0.0515531	0.0107791	0.109972	0.186878	-0.280977	0.0451209	0.0451209	0.000777486	-0.0800172	-0.0800172	-0.03476	0.427075	0.0556856	0.0626956	0.007621	-0.0119488	-0.0986183	0.189562	-0.235379	0.0374309
LPA(14:0)	0.321044	0.0254387	0.0297625	0.123915	-0.0632213	0.0614239	-0.285435	0.244951	0.228762	0.0433998	0.559499	0.280433	0.0721877	0.2342	-0.0475215	0.0901907	0.188321	-0.0732844	-0.0307571	0.144065	0.0741118	0.338245	0.275008	0.131222	-0.014924	0.151084	0.226432	0.146936	0.244642	-0.0720206	0.34459	-0.0439422	-0.0150094	0.434338	0.147595	0.147595	0.114723	0.116112	0.116112	0.189748	0.319991	-0.196932	0.29509	0.144585	0.161473	-0.180658	0.0111631	0.284977	-0.124229
Body weight	0.297951	-0.250569	-0.092812	-0.312547	0.0329494	0.210016	-0.0379175	-0.309849	0.319697	0.140884	0.145875	0.0137999	-0.194751	-0.253373	-0.132282	-0.414136	0.201321	0.150264	0.198801	0.0550534	0.223246	0.250886	-0.280956	-0.116494	0.198277	0.165347	0.194342	-0.35611	-0.436593	-0.401198	0.0375122	-0.109009	-0.0362545	-0.161464	-0.169653	-0.169653	-0.222697	-0.0846508	-0.0846508	0.000720812	-0.149445	-0.223563	-0.214397	0.551115	0.531674	-0.338865	0.162145	-0.0206318	-0.228174
L-glutamine	-0.0743147	0.0731665	0.278356	0.340647	-0.320036	-0.106843	-0.110962	0.173671	-0.0779895	-0.450627	0.391595	0.586525	0.193789	0.166447	-0.2722	-0.087548	-0.0862044	0.270696	0.379254	-0.0332415	0.156006	0.0153704	0.513963	0.507964	0.398679	0.0061446	0.0875996	-0.101019	-0.0427252	-0.00238972	-0.0793131	0.73154	-0.117297	0.386231	0.20087	0.20087	-0.150939	-0.193484	-0.193484	0.307007	0.0805352	-0.0892783	0.282265	-0.114901	-0.107369	-0.370247	-0.149974	0.463667	-0.132437
L-1-Pyrroline-3-hydroxy-5-carboxylate	-1.35087e-05	0.00478042	0.211213	0.288325	-0.384323	-0.119618	0.033774	0.321939	-0.0787166	-0.488884	0.323376	0.629858	0.163127	0.0833701	-0.384616	-0.183125	-0.127892	0.333561	0.386707	-0.164906	0.298383	0.159411	0.548163	0.566759	0.543465	0.155511	0.0511016	-0.243098	-0.0788174	0.0461969	-0.134108	0.705888	-0.203664	0.381511	0.134478	0.134478	-0.203837	-0.216673	-0.216673	0.329089	-0.0682088	0.0196118	0.27494	-0.0418397	-0.0325209	-0.32988	-0.200004	0.496196	-0.0180405
(5-L-Glutamyl)-L-glutamine	-0.116418	0.0964695	0.386768	0.284936	-0.0696951	-0.0983727	-0.564602	0.280689	0.106834	-0.112001	0.573578	0.0922734	-0.0832891	0.145917	-0.143502	0.00141121	-0.346516	0.406676	0.442395	-0.0190642	0.0307485	0.146875	0.125108	0.140816	0.187746	0.426644	0.239256	0.552669	-0.145573	-0.219324	0.207399	0.244364	-0.10354	0.201986	0.333104	0.333104	-0.0837863	-0.191259	-0.191259	0.472978	0.567188	0.058775	0.165502	-0.0641983	-0.0328435	-0.258205	-0.126021	0.307552	0.181052
5-Hydroxyisourate	-0.416301	0.0579718	0.204957	0.32445	0.0727441	0.362382	0.00759258	0.64195	-0.20225	-0.366366	0.1161	0.589609	0.403169	-0.037666	-0.292162	0.10047	-0.243446	0.0127296	0.0997013	-0.16308	0.205373	-0.111562	0.250353	0.131635	0.327511	0.358344	0.0163413	0.073084	0.158286	0.221477	0.0481612	0.412917	-0.0326177	0.104283	0.0749472	0.0749472	-0.10603	-0.301772	-0.301772	0.0444541	0.0297857	-0.0498188	0.383617	-0.32388	-0.35494	-0.0911404	-0.215761	0.0584019	0.056856
6-Hydroxykynurenic acid	-0.0976819	0.243435	0.23871	0.59498	-0.101835	-0.0637699	-0.256944	0.200498	-0.229247	0.0117299	0.100239	0.189089	0.235015	0.148367	-0.344953	0.0398005	-0.29555	0.0321157	0.149658	0.17379	-0.0404087	-0.261869	0.273068	0.103174	-0.0436873	0.00809054	-0.0201137	0.361198	0.262833	0.12994	-0.0315978	0.341346	-0.0252181	0.051017	0.0625868	0.0625868	-0.0697308	-0.260507	-0.260507	0.120976	0.33898	-0.0396929	0.18147	-0.225133	-0.193092	-0.0672974	-0.0610717	0.035572	-0.0239374
5-6-Dihydrothymine	-0.143538	0.197413	0.113673	0.198926	0.0295591	-0.172533	0.187413	0.229514	-0.0683843	0.0625376	-0.211142	-0.0392163	-0.261078	0.0304266	-0.179705	-0.0705586	-0.652675	0.526931	0.521699	-0.197445	0.277957	0.184146	0.300961	0.177829	0.329492	0.377164	-0.113283	-0.0056687	0.0188048	0.0827193	0.0991518	0.12599	-0.290219	0.190726	0.0182903	0.0182903	-0.0161851	-0.0662277	-0.0662277	0.418866	-0.033249	0.195142	0.103206	-0.160097	-0.170892	-0.164353	-0.198063	0.2469	0.477405
Spermine	-0.191276	0.167164	0.0190991	0.174372	0.505073	0.438184	0.0653902	0.188062	-0.1772	0.203872	-0.251908	-0.00907341	0.243451	-0.0460197	0.0931914	0.241223	0.180736	-0.302346	-0.248654	0.137025	-0.0366137	-0.250482	-0.140019	-0.378655	-0.263096	0.0225709	-0.06665	0.124634	0.364119	0.201454	0.162835	-0.264473	0.251774	-0.247745	-0.231849	-0.231849	0.0371066	-0.111195	-0.111195	-0.360898	-0.0577577	-0.239027	0.0110488	-0.161075	-0.18523	0.29122	0.13665	-0.468524	-0.108087
Kynurenic acid	0.146681	-0.439039	0.0973831	-0.312638	0.208039	0.0989661	0.187768	0.455092	-0.0965484	0.166059	-0.0840788	0.0639256	-0.228023	-0.367718	-0.342399	-0.365093	-0.357195	-0.222326	-0.186618	-0.369477	0.313342	0.293711	0.00490816	-0.166858	0.386234	0.388255	-0.22964	-0.252178	0.153436	-0.0686153	-0.0838786	-0.386291	-0.285431	-0.302365	-0.452596	-0.452596	-0.379765	-0.362434	-0.362434	-0.350668	-0.324994	-0.0167481	0.0245552	-0.163811	-0.206204	-0.282646	-0.376151	-0.12555	0.233092
L-glutamate	0.0913687	0.266621	0.136837	-0.0219007	-0.270834	-0.139569	0.194145	0.075996	-0.0974258	-0.138379	-0.289962	0.300225	0.289427	-0.0612627	-0.262279	-0.0586292	0.180043	0.168316	0.0455101	0.0766496	0.586866	0.400842	0.137569	0.350013	0.258133	0.146007	0.0859557	-0.242196	0.0882743	0.186745	-0.0313738	0.533851	-0.032352	0.388717	0.228166	0.228166	0.0167562	0.104185	0.104185	0.138755	-0.167424	-0.125199	0.0908609	0.0239733	0.0749162	-0.0183984	0.131181	0.151418	-0.00260894
gamma-Glutamyl-gamma-aminobutyrate	-0.134254	0.0952316	-0.131849	0.0742866	0.33632	0.390163	0.43402	0.548159	-0.20971	-0.0780216	-0.459155	0.244489	0.235999	-0.154711	-0.0638264	0.121264	-0.167526	0.119235	0.0434793	-0.127759	0.417718	0.238158	0.0850273	-0.0221544	0.449114	0.599759	-0.119637	-0.213938	0.269111	0.284504	0.126077	-0.0541047	0.0999229	0.0812696	-0.0688145	-0.0688145	0.104437	0.0652154	0.0652154	0.00299522	-0.3333	0.265282	0.294842	0.0730071	0.0269898	0.276921	0.044503	-0.128318	0.245489
L-Homocitrulline	-0.0932337	0.276634	0.226885	0.35858	0.265048	0.432265	-0.130912	0.0644653	0.236234	0.103856	0.167564	0.247098	0.163017	0.175976	-0.00876818	0.172679	-0.149842	0.339669	0.499422	0.197535	0.278371	0.0511602	0.13358	0.0261826	0.257848	0.522425	0.426153	0.154077	-0.00259646	-0.0834139	0.427346	0.250317	0.0921572	0.238772	0.237271	0.237271	0.149184	0.0321206	0.0321206	0.409376	0.325796	-0.116812	0.392579	0.19496	0.175289	-0.32306	0.151633	0.257933	0.0504029
Cytosine	0.298246	-0.31388	0.0967761	-0.153042	0.340935	0.137156	0.479606	0.437852	0.291691	0.271028	-0.155018	0.0484914	-0.0807756	-0.125754	0.00378108	-0.0897828	-0.210814	-0.0950496	-0.154232	-0.252794	0.316256	0.413438	-0.0620761	-0.104964	0.351322	0.430375	-0.00508276	-0.165221	0.115559	0.192093	0.0637691	-0.482936	-0.0747032	-0.265027	-0.280928	-0.280928	-0.0763826	-0.0672225	-0.0672225	-0.120563	-0.301653	0.152286	-0.0311664	0.190062	0.18547	0.156019	-0.108571	-0.0393482	0.390403
phenyllactate	0.126095	-0.287538	0.597599	-0.0147044	0.198191	-0.0500162	-0.0809572	0.50975	0.151628	0.407204	0.204144	0.217522	-0.00015437	-0.175677	-0.266929	-0.204087	-0.490266	0.00674842	0.00976541	-0.118228	0.333138	0.407178	0.0621737	0.142085	0.485525	0.581729	0.0481703	0.330455	0.164001	0.0111077	0.0101776	-0.0327309	-0.229044	-0.227758	-0.142506	-0.142506	-0.300144	-0.345137	-0.345137	-0.00376558	0.253778	0.184909	0.157207	-0.092044	-0.0727204	-0.287981	-0.300186	0.172262	0.437233
Quercetin 7-O-glucoside	-0.346951	0.0269374	0.501287	-0.052974	0.0326452	-0.13514	-0.489045	0.250594	0.0844477	0.285977	0.31995	0.0605618	0.039481	-0.102877	-0.133479	0.0313189	-0.355081	0.00941283	0.00282626	0.143215	0.0326063	0.0952596	-0.154401	0.0077033	-0.00205729	0.324991	0.0827418	0.636527	-0.00290854	-0.171518	0.136966	0.141086	-0.0770974	-0.0854526	0.161681	0.161681	-0.0943153	-0.207415	-0.207415	0.0677832	0.546741	-0.0511503	0.0684294	-0.280817	-0.280278	-0.25359	-0.135418	0.0603555	0.198654
dCMP	0.306793	-0.247918	0.0968094	-0.250769	0.288716	0.321946	0.331767	0.34808	0.344725	0.26995	-0.0912561	0.157458	0.00583169	-0.137689	0.126634	0.0336317	-0.0448464	-0.145224	-0.172552	-0.286786	0.374462	0.487419	-0.186355	-0.205495	0.390365	0.499931	0.235829	-0.144939	0.135778	0.121982	0.282015	-0.442812	-0.0968067	-0.100467	-0.10016	-0.10016	0.0495956	0.0866897	0.0866897	-0.0764483	-0.127006	0.138875	0.0743178	0.247286	0.237532	-0.0404035	-0.119157	-0.0123743	0.268424
Glycochenodeoxycholic acid	0.0181834	-0.264239	0.327002	-0.0225928	-0.147327	0.0261225	-0.553349	0.159075	0.0684523	0.093398	0.774943	0.515523	0.097699	-0.119474	-0.238678	-0.262673	-0.0929823	-0.0316736	0.0820491	0.0790905	-0.120965	0.11504	0.117632	0.199312	0.245425	0.111147	0.122181	0.246003	-0.0668901	-0.255233	0.0130666	0.281405	-0.163794	0.017463	-0.000831184	-0.000831184	-0.277761	-0.268758	-0.268758	0.0485326	0.46258	0.0275191	0.193653	0.069814	0.045887	-0.584271	-0.216399	0.266626	-0.161431
Glycocholic acid	-0.127894	-0.200337	0.538771	-0.0996352	-0.0296492	-0.0407324	-0.399297	0.261973	0.127569	0.28213	0.598354	0.4954	0.158594	-0.138447	-0.214507	-0.145634	-0.209622	-0.0802616	-0.0227174	0.161176	-0.0151213	0.161645	0.0901103	0.270426	0.219077	0.206635	0.144963	0.34763	0.00747126	-0.125499	0.00591751	0.304112	-0.148798	-0.0576278	-0.0039029	-0.0039029	-0.224518	-0.26008	-0.26008	-0.00736982	0.442492	0.0178461	0.238342	-0.0948724	-0.112616	-0.510711	-0.210922	0.296325	0.0496161
Hydroxytetradecanoyl carnitine	-0.236253	0.0881504	-0.307313	-0.16467	-0.0244334	0.270657	-0.077026	-0.514847	-0.0795551	0.201143	-0.290167	-0.35059	-0.252469	-0.151815	0.195319	0.133215	0.147636	0.0843858	0.159133	-0.022399	-0.158571	-0.388672	-0.256156	-0.239336	-0.133946	0.0234632	0.129937	-0.142098	-0.223377	-0.371755	0.0831546	-0.125699	-0.0848087	-0.165088	-0.154899	-0.154899	0.115653	0.127416	0.127416	-0.0644471	0.0401936	0.15814	-0.0123693	0.0724113	0.0132609	-0.24918	0.0119679	-0.0973823	-0.14747
hippurate	-0.183383	0.337428	0.40028	0.251403	0.380117	-0.0451196	-0.0598258	0.0435742	-0.0558107	0.686457	-0.149677	-0.146882	0.233822	0.151979	0.18739	0.328857	-0.178692	-0.17449	-0.142236	0.387782	-0.03989	-0.150117	0.0916281	-0.107845	-0.189606	0.194398	-0.019057	0.496125	0.481122	0.230296	0.172805	-0.034864	0.2539	-0.167118	0.000368987	0.000368987	0.223511	0.119224	0.119224	-0.0868956	0.378581	0.173695	0.238355	-0.171969	-0.193128	0.0669087	0.180791	-0.0230896	0.356002
L-Homoserine	0.119391	-0.168077	-0.040408	0.077564	-0.0813811	-0.103391	0.366199	0.463883	0.115529	0.109487	-0.044386	0.157908	0.0192567	-0.0812131	-0.142894	-0.100957	-0.287	0.110707	-0.0174599	-0.244871	0.102251	0.2199	0.119983	0.163859	0.283137	0.311404	-0.109904	-0.0630803	-0.00415721	0.295945	-0.130787	-0.118943	-0.159932	-0.159513	-0.170753	-0.170753	-0.0409495	-0.0487965	-0.0487965	0.107579	-0.156	0.496485	-0.016418	0.19853	0.201435	0.25535	-0.138111	0.119638	0.442013
sn-glycero-3-Phosphoethanolamine	-0.131884	0.530907	0.223359	0.535351	0.472389	0.249328	-0.025152	0.042718	0.270186	0.0996098	0.0944601	-0.12634	0.139886	0.569542	0.487788	0.639937	-0.107573	0.201903	0.307953	0.286301	-0.126484	-0.176915	0.128598	-0.207421	-0.170854	0.283245	0.456388	0.425184	0.174635	0.190007	0.537954	-0.102764	0.418773	0.214919	0.42674	0.42674	0.539854	0.336337	0.336337	0.41726	0.350944	0.0285245	0.341651	0.0992754	0.0957885	0.217864	0.343804	0.178874	0.23897
LPA(18:1)	0.116731	-0.342153	0.177643	-0.271244	-0.158719	-0.0700739	-0.207078	-0.183617	0.33882	0.0843571	0.34048	0.123525	-0.288927	-0.174658	-0.16816	-0.398894	-0.237859	0.329055	0.367266	-0.128847	0.182587	0.33127	-0.049002	0.299615	0.348827	0.11531	0.126716	-0.00530388	-0.397074	-0.369829	-0.00795169	0.196413	-0.401457	0.0702959	0.00860585	0.00860585	-0.293158	-0.176549	-0.176549	0.272534	0.217104	-0.0875491	-0.0720373	0.102189	0.117815	-0.589834	-0.26192	0.326097	0.0125277
L-Homocysteine	0.498047	0.361921	0.236489	0.108289	-0.00992935	-0.193364	0.163163	0.187636	0.29985	0.240527	7.44312e-05	-0.00027818	0.0987222	0.360448	0.0622681	0.192728	-0.0274202	0.210753	0.069829	0.0678727	0.454427	0.678733	0.314583	0.260232	0.0577896	0.365008	0.409992	0.130763	0.311715	0.416824	0.356426	0.0400809	-0.0362756	0.585357	0.453728	0.453728	0.367957	0.456862	0.456862	0.493737	0.197608	0.111789	0.326398	0.152343	0.247193	0.0491558	0.148446	0.473685	0.529607
4-Fluorophenol	#DIV/0!	#DIV/0!	#DIV/0!	#DIV/0!	#DIV/0!	#DIV/0!	#DIV/0!	#DIV/0!	#DIV/0!	#DIV/0!	#DIV/0!	#DIV/0!	#DIV/0!	#DIV/0!	#DIV/0!	#DIV/0!	#DIV/0!	#DIV/0!	#DIV/0!	#DIV/0!	#DIV/0!	#DIV/0!	#DIV/0!	#DIV/0!	#DIV/0!	#DIV/0!	#DIV/0!	#DIV/0!	#DIV/0!	#DIV/0!	#DIV/0!	#DIV/0!	#DIV/0!	#DIV/0!	#DIV/0!	#DIV/0!	#DIV/0!	#DIV/0!	#DIV/0!	#DIV/0!	#DIV/0!	#DIV/0!	#DIV/0!	#DIV/0!	#DIV/0!	#DIV/0!	#DIV/0!	#DIV/0!	#DIV/0!
methyl catechol	-0.0991433	-0.144497	0.32231	0.0080826	-0.152803	-0.354276	-0.0690241	0.287187	-0.1897	0.465312	0.0332748	0.149484	0.104259	-0.200775	-0.173133	-0.127843	-0.404378	-0.0646306	-0.126527	-0.0185038	0.032585	0.0900393	0.175939	0.24701	0.350727	0.306072	-0.297787	0.278081	0.241503	0.0732061	-0.23235	0.173558	-0.15559	-0.249764	-0.177576	-0.177576	-0.149217	-0.122666	-0.122666	-0.0893731	0.26129	0.651384	0.148344	-0.0977008	-0.130164	-0.155136	-0.232807	0.163817	0.421071
L-aspartate	-0.057162	0.518377	0.0247353	0.252887	-0.285187	-0.208224	-0.194747	-0.361894	-0.27587	-0.0468603	-0.158309	-0.0221926	0.170521	0.136125	-0.0373808	0.07321	0.199469	0.371251	0.352199	0.314144	0.211425	-0.0118268	0.232377	0.255514	0.0816131	0.0645725	0.0468375	-0.0120022	0.0390892	-0.0860906	0.0247012	0.617735	0.16329	0.405275	0.329541	0.329541	0.169273	0.254059	0.254059	0.314061	0.179366	0.120491	0.172333	0.12889	0.138897	-0.119931	0.324292	0.207107	-0.0965284
UTP	0.173919	0.449258	0.340603	0.359176	0.496244	0.149028	-0.0913803	-0.00969153	0.452912	0.0478647	0.0757349	-0.28744	-0.020459	0.490632	0.440044	0.430293	0.123564	0.494763	0.404008	0.169108	0.14636	0.314492	-0.0487756	0.0284181	-0.230332	0.201177	0.544697	0.551782	0.0101055	0.217309	0.515193	-0.102364	0.210314	0.362213	0.493297	0.493297	0.318505	0.238513	0.238513	0.581685	0.38354	-0.254788	-0.00193846	0.0861274	0.215559	0.410293	0.314912	0.127631	0.256655
CTP	0.0578732	0.291084	0.0120582	0.424925	-0.0278688	-0.158866	0.104082	-0.078805	-0.230619	-0.353651	-0.181315	-0.131224	0.193666	0.310594	0.14519	0.153699	0.0135141	0.396379	0.307245	0.0713523	0.00680717	-0.0826824	0.312342	0.31696	0.167256	0.0736832	0.00619685	0.072191	0.00780367	0.264115	-0.189333	0.391351	0.286851	0.222695	0.355089	0.355089	0.1831	0.224686	0.224686	0.357946	-0.00195797	0.467169	0.210044	0.120992	0.174465	0.395572	0.264544	0.216945	0.220558
NADPH	0.437715	0.375644	-0.0104251	0.25849	-0.00821893	-0.149697	0.133246	-0.0150498	-0.149584	0.158006	-0.272954	-0.075021	-0.0492518	0.353485	0.134377	0.312302	-0.0219828	0.199458	0.145719	0.0986686	0.169756	0.329451	0.48447	0.327239	0.0695641	0.0667552	0.173912	0.0273662	0.550412	0.255095	0.231874	0.0101068	-0.115621	0.635554	0.202479	0.202479	0.366473	0.426937	0.426937	0.333813	0.130955	0.268112	0.437553	-0.0354931	0.0365072	0.0266814	0.00316795	0.365673	0.184057
N-Acetyl-L-ornithine	0.349125	-0.351223	0.164733	0.0240487	0.223347	-0.0784862	0.492875	0.362063	0.136021	0.460584	-0.141224	0.171728	-0.0799884	-0.0583727	-0.165852	-0.196728	-0.450225	-0.1035	-0.0779907	-0.118228	0.268668	0.321021	0.36011	0.254117	0.45443	0.266282	-0.241128	-0.175317	0.366935	0.215647	-0.109603	-0.230421	-0.233968	-0.165457	-0.43709	-0.43709	-0.15809	-0.130455	-0.130455	-0.104255	-0.198564	0.258121	0.190354	0.0192693	0.0038529	-0.109301	-0.263847	0.211083	0.413747
FAD	0.375342	0.0840435	0.00899375	0.20942	-0.262626	-0.241965	-0.200552	-0.163634	0.162396	-0.246562	0.407259	0.0908876	-0.0427443	0.359591	0.013272	-0.0653145	0.180942	0.176632	0.22373	0.0208723	0.0951936	0.256038	0.374534	0.296282	0.0102088	-0.235437	0.0664751	-0.00400373	0.0663363	-0.0473239	0.138152	0.259651	-0.0597575	0.557773	0.301871	0.301871	0.0358056	0.139589	0.139589	0.36752	0.208435	-0.271764	0.0545814	0.0529445	0.110382	-0.181355	0.016315	0.349886	-0.158323
Pimelylcarnitine	0.230192	0.227433	0.0452858	0.271762	-0.238278	-0.177636	-0.186857	-0.224976	-0.00943167	-0.206611	0.364794	0.305122	-0.000291574	0.24432	-0.00591058	-0.124077	0.0453266	0.480784	0.525539	0.12215	-0.0373668	0.176837	0.391898	0.373378	0.189515	-0.172694	0.146836	-0.093992	-0.091539	-0.0024299	0.0775214	0.472372	-0.053294	0.517841	0.284021	0.284021	0.0420934	0.146482	0.146482	0.507427	0.170191	0.0646985	0.107793	0.275833	0.301301	-0.265489	0.093884	0.413552	-0.152875
Acetylcholine	-0.302101	0.0603456	0.43552	0.303283	0.0265197	0.203254	-0.0240087	0.183159	0.436332	0.0824356	0.335293	0.436258	0.475609	0.172993	-0.113565	0.12642	-0.369753	0.0082565	0.139892	0.199465	0.0889003	-0.162565	0.0592648	0.166726	0.124709	0.295805	0.386852	0.338904	-0.153831	0.2144	0.10004	0.486384	0.105849	-0.0527683	0.352657	0.352657	0.113314	-0.0628335	-0.0628335	0.292326	0.40717	-0.0277953	0.345768	0.0207832	0.0109504	-0.235717	0.0495902	0.354686	0.267711
alpha-D-Glucosamine 1-phosphate	-0.0976542	-0.0951508	0.488836	0.117389	0.221954	-0.102425	0.382003	0.202495	0.473102	0.57786	-0.089445	0.261611	0.160068	0.114254	0.0987795	0.148071	-0.629596	0.0899147	0.103512	0.129203	0.220838	0.209496	0.202401	0.436567	0.360321	0.280753	0.0485983	0.302552	0.191945	0.296811	0.0766188	0.178398	-0.15136	-0.0432458	0.0211322	0.0211322	0.12539	0.054854	0.054854	0.244485	0.276946	0.257569	0.272836	-0.089539	-0.0893374	-0.126613	-0.165122	0.427228	0.560615
Phosphodimethyl-ethanolamine	0.193764	0.251127	0.318866	0.542768	0.27531	-0.0833805	0.33574	0.531492	0.107058	-0.253738	0.0256594	0.201163	0.0574648	0.435282	0.0569335	0.214161	-0.319719	0.328817	0.31965	-0.12156	0.216658	0.282558	0.460189	0.191283	0.255515	0.20424	0.112795	0.0865492	0.27771	0.466868	0.20122	0.0283458	0.0633728	0.331654	0.21052	0.21052	0.124904	-0.00963668	-0.00963668	0.407934	-0.112705	-0.0140666	0.161775	-0.0720737	-0.0098933	0.328629	-0.00607719	0.247269	0.357655
dAMP	0.383469	0.394582	0.137929	0.302713	0.0036147	0.177807	-0.161575	-0.0705098	0.268057	-0.0380652	0.290044	0.24584	0.128123	0.363605	0.131511	0.166324	0.183171	0.437476	0.456066	0.100954	0.251042	0.425509	0.247377	0.204495	0.116994	0.198764	0.583266	0.0967779	0.0718845	0.149027	0.482683	0.263687	-0.015968	0.677456	0.501642	0.501642	0.282731	0.337366	0.337366	0.634737	0.365286	-0.0580052	0.295414	0.329836	0.40352	-0.191204	0.1778	0.42038	0.0234223
Dodecanedioic acid	0.0561232	-0.0220658	0.28343	0.148784	-0.0129402	0.0953241	-0.408913	-0.22894	0.22802	0.22122	0.183339	0.00832545	-0.0259973	-0.0925796	-0.1198	-0.198122	-0.216206	0.436002	0.48072	0.0873622	0.148151	0.128467	-0.211676	0.121089	0.242036	0.273295	0.277888	0.398854	-0.289946	-0.256323	0.0919761	0.279579	-0.162284	-0.0359416	0.177092	0.177092	-0.166224	-0.15842	-0.15842	0.381093	0.54425	0.0757716	-0.0560223	0.230608	0.2846	-0.326521	-0.0117874	0.114399	0.0181913
LPA(18:2)	0.00426535	-0.343619	0.108231	-0.240605	-0.380097	-0.167567	-0.217264	0.0046498	0.0557901	-0.0600488	0.141149	0.0826186	-0.238838	-0.383595	-0.450173	-0.534035	-0.339694	0.383925	0.330056	-0.293863	0.280767	0.283629	-0.121501	0.298145	0.444709	0.275332	-0.0329662	-0.00555845	-0.46302	-0.329169	-0.241149	0.312371	-0.482001	-0.0755135	-0.0390889	-0.0390889	-0.440336	-0.339495	-0.339495	0.213446	0.123841	0.147159	-0.157484	0.0357635	0.0638321	-0.447774	-0.337396	0.180774	0.116636
Indoxyl	0.0278651	-0.102572	0.103759	0.0920961	-0.223454	-0.0693246	-0.676016	-0.0877869	0.103755	-0.336379	0.737086	-0.0789462	-0.245817	0.133759	-0.0699976	-0.140527	0.121286	0.11649	0.201361	-0.17406	-0.286911	-0.105742	-0.020466	-0.0427522	-0.256159	-0.225091	0.177869	0.333423	-0.305143	-0.334136	0.0712311	0.0587855	-0.176506	0.103941	0.171518	0.171518	-0.240249	-0.275686	-0.275686	0.190045	0.418441	-0.341123	-0.179335	-0.163772	-0.112798	-0.276171	-0.202181	0.0855718	-0.236235
Tiglylcarnitine	0.243246	0.226308	0.391305	0.35156	0.11757	0.0110825	0.00987468	0.0845315	0.364788	0.0716033	0.237897	0.151425	0.0503346	0.297756	-0.0762061	-0.0210687	-0.136784	0.343334	0.449822	0.0803796	0.471606	0.329485	0.283295	0.111919	0.307786	0.415907	0.322816	0.0393384	0.0151141	0.0169326	0.324016	0.240033	0.0611866	0.278143	0.261896	0.261896	0.0344235	0.00484594	0.00484594	0.448386	0.167247	-0.238608	0.169658	0.209349	0.236162	-0.268178	0.15552	0.367738	0.216704
UDP-N-acetyl-D-glucosamine	0.16743	-0.178715	0.110015	-0.113468	0.45268	0.295798	0.213689	0.526332	0.229982	0.109195	-0.0300141	0.0917275	-0.0596749	-0.0484536	0.181696	0.125385	-0.232947	-0.054759	-0.0830097	-0.274243	0.230595	0.443306	-0.159859	-0.284239	0.338684	0.510575	0.124274	0.0648633	0.199277	0.127466	0.350543	-0.54412	-0.0127505	-0.0436718	-0.0255922	-0.0255922	0.0763124	0.0323465	0.0323465	-0.00415597	-0.0747399	0.11149	0.0739003	0.10736	0.0955968	0.136235	-0.129617	-0.108542	0.281137
CDP-ethanolamine	0.351357	-0.32466	0.0431715	-0.101401	0.308035	0.187728	0.331798	0.518448	0.155313	0.113417	-0.0669496	0.112062	-0.115	-0.149629	-0.0866017	-0.164469	-0.254509	-0.00476964	-0.0404795	-0.329784	0.350872	0.487048	0.000425979	-0.11236	0.483915	0.521704	-0.0257572	-0.171521	0.144442	0.109867	0.102472	-0.452421	-0.122774	-0.133888	-0.23428	-0.23428	-0.135135	-0.111995	-0.111995	-0.0486357	-0.260803	0.180455	0.0421615	0.201289	0.195841	0.0623869	-0.171104	-0.0379101	0.314856
Creatine	0.143391	0.149097	0.109304	0.422223	-0.113147	-0.0372973	-0.135764	0.140451	-0.22065	-0.0182811	0.407862	0.477765	0.377894	0.264564	-0.0636146	0.103705	0.253823	-0.161566	-0.0727767	0.280835	-0.20892	-0.147556	0.575118	0.320828	-0.00523734	-0.186957	-0.00756901	0.0149396	0.395566	0.212363	-0.0613734	0.357417	0.167009	0.232777	-0.0150299	-0.0150299	0.0527691	0.0319488	0.0319488	-0.0170575	0.16105	0.128296	0.395521	0.0484769	0.0380419	-0.0653735	0.0842599	0.277963	-0.184309
Hydroxyisovaleroyl carnitine	-0.0459041	0.475277	-0.0185852	0.360974	-0.00716281	0.093429	0.0330617	0.0424749	0.025756	-0.454482	-0.0181139	0.0776663	-0.0508546	0.26036	-0.0134838	0.109076	-0.0866469	0.695749	0.704286	-0.0325229	0.295121	0.170025	0.208101	0.0938594	0.228738	0.315468	0.298603	-0.126966	-0.216199	0.0131778	0.300705	0.326156	0.0658973	0.517742	0.422045	0.422045	0.182193	0.135598	0.135598	0.636643	-0.0617685	-0.0931739	0.116257	0.196774	0.218094	0.00962858	0.209984	0.24113	0.0538424
Propenoylcarnitine	0.326032	0.213245	0.0348067	0.116308	-0.164363	0.0285066	9.13843e-05	-0.178186	0.243809	-0.265105	0.112137	0.25768	0.103201	0.160394	-0.0853558	-0.0842156	0.300028	0.446015	0.431465	0.190992	0.46191	0.433611	0.141712	0.324429	0.296643	0.154299	0.346129	-0.24797	-0.194521	-0.11896	0.180847	0.436714	0.078443	0.529808	0.348896	0.348896	0.0679208	0.174534	0.174534	0.449869	-0.0231956	-0.273793	0.0784097	0.438653	0.492271	-0.132311	0.304955	0.314271	-0.234229
Phosphoethanolamine	-0.12727	0.0676714	0.306824	0.20162	0.154539	0.0492022	-0.04472	0.166088	-0.0315943	-0.122721	0.465137	0.549321	0.446178	0.146071	-0.0332744	-0.0730619	0.180569	-0.0380625	0.0375391	0.28953	0.00810262	-0.0184536	0.410626	0.2862	0.1313	-0.0535979	-0.0810594	-0.0471253	0.107041	0.199747	-0.0612698	0.510084	0.331172	0.114122	0.0741935	0.0741935	-0.0895057	-0.0740361	-0.0740361	-0.00331487	0.00517432	-0.167346	0.253137	0.0402142	-0.00489551	-0.0957492	0.212994	0.216915	-0.0713227
1-Hydroxy-2-aminoethylphosphonate	-0.12727	0.0676714	0.306824	0.20162	0.154539	0.0492022	-0.04472	0.166088	-0.0315943	-0.122721	0.465137	0.549321	0.446178	0.146071	-0.0332744	-0.0730619	0.180569	-0.0380625	0.0375391	0.28953	0.00810262	-0.0184536	0.410626	0.2862	0.1313	-0.0535979	-0.0810594	-0.0471253	0.107041	0.199747	-0.0612698	0.510084	0.331172	0.114122	0.0741935	0.0741935	-0.0895057	-0.0740361	-0.0740361	-0.00331487	0.00517432	-0.167346	0.253137	0.0402142	-0.00489551	-0.0957492	0.212994	0.216915	-0.0713227
L-Carnitine	0.567144	-0.226671	0.25682	0.149596	-0.155609	-0.231457	0.206606	-0.00769891	0.389006	0.211591	0.307268	0.345611	0.0658137	0.170208	-0.221851	-0.263485	0.0373742	0.0401781	0.0700104	0.158185	0.221505	0.337371	0.429394	0.572181	0.243632	-0.101267	0.103786	-0.16295	0.0607913	0.104194	-0.155239	0.245605	-0.153437	0.124336	-0.130221	-0.130221	-0.168407	-0.0829132	-0.0829132	0.148167	0.00489832	-0.0987754	0.0960155	0.255709	0.31868	-0.20461	-0.0226918	0.48277	0.029587
N-Acyl-D-glutamate	0.567512	-0.406377	0.188856	0.0358572	0.111553	-0.119891	0.458567	0.362988	0.309175	0.141998	0.0386933	0.0840713	-0.138652	0.0346197	-0.197234	-0.243588	-0.132068	-0.0604739	-0.0955991	-0.213664	0.286234	0.38214	0.257075	0.251198	0.320345	0.168033	-0.0196377	-0.222572	0.1027	0.181368	-0.183086	-0.27337	-0.183745	-0.188501	-0.35573	-0.35573	-0.255298	-0.231819	-0.231819	-0.0709851	-0.318783	0.0264304	-0.0331741	0.130199	0.187362	0.101066	-0.177779	0.19938	0.296781
LPA(16:1)	0.267358	-0.534046	0.0964027	-0.243238	-0.146234	0.00469628	-0.33272	0.258009	0.106461	-0.148809	0.494033	0.0532664	-0.297798	-0.280666	-0.517492	-0.569242	-0.206426	0.176632	0.142494	-0.282587	0.139592	0.341285	-0.00445676	0.238783	0.261099	0.302448	0.0732009	0.0462271	-0.370819	-0.311762	-0.228363	-0.0206646	-0.410356	-0.103318	-0.150632	-0.150632	-0.528203	-0.458503	-0.458503	0.0800681	0.0861214	-0.0394135	-0.00756851	0.0209283	0.0745048	-0.364731	-0.350664	0.188773	0.0920392
NAD+	0.226138	0.446994	0.345891	0.416815	0.110337	-0.0939567	0.519006	0.253885	0.265471	-0.153503	-0.34916	0.251068	0.39409	0.424285	0.136794	0.411085	-0.016868	0.245149	0.167037	0.227413	0.555489	0.394752	0.239439	0.281231	0.34493	0.325784	0.361705	-0.0340092	0.245097	0.443311	0.224184	0.309028	0.3262	0.432938	0.477614	0.477614	0.405939	0.328189	0.328189	0.394601	-0.148112	-0.0186446	0.249405	0.21599	0.291624	0.417079	0.370244	0.291819	0.222846
Pantetheine	-0.161986	0.432007	0.371756	0.444547	0.303623	0.253068	-0.38445	-0.00976222	0.136627	0.0559948	0.501037	0.161238	0.292746	0.412174	0.26039	0.391248	0.174427	0.0422326	0.185507	0.381722	-0.258317	-0.260397	0.134733	-0.123529	-0.29143	0.0410137	0.464709	0.439731	0.0889604	0.0977826	0.37304	0.180391	0.381544	0.140306	0.341368	0.341368	0.254521	0.088665	0.088665	0.223011	0.469697	-0.185752	0.285265	0.0436615	0.0424293	-0.0506531	0.303926	0.154821	-0.0572603
cresol	-0.140143	0.275744	0.102043	0.319972	0.1989	0.348131	-0.468317	-0.172528	0.0550867	-0.0264307	0.458889	0.109152	0.291892	0.263186	0.228308	0.282457	0.418742	-0.0577359	0.0844368	0.381751	-0.273521	-0.329027	0.00554903	-0.158535	-0.302404	-0.0550374	0.313397	0.313761	0.0229358	-0.110916	0.274509	0.158163	0.399089	0.0844529	0.22408	0.22408	0.16586	0.0714288	0.0714288	0.0611727	0.417752	-0.232563	0.194822	0.135335	0.118275	-0.0425494	0.330167	-0.0110404	-0.335182
phenylacetylglutamine	-0.245609	0.274623	0.207798	0.256097	0.425615	0.408499	-0.345292	-0.0604432	0.113595	0.112822	0.177542	-0.090822	0.298576	0.185256	0.268255	0.365888	0.285935	-0.138985	-0.047422	0.343347	-0.146696	-0.304967	-0.234461	-0.339615	-0.362803	0.0908961	0.291978	0.4732	0.0710252	-0.0195421	0.309212	-0.0405083	0.441189	-0.121538	0.19983	0.19983	0.174506	0.0176454	0.0176454	-0.0512804	0.384327	-0.297398	0.0868187	-0.00530984	-0.005854	0.164419	0.335991	-0.230366	-0.149635
Trimethylaminoxide	0.227437	-0.366819	-0.35546	-0.474651	-0.0301169	0.360587	0.0576872	0.115308	-0.0552386	-0.0914539	0.142285	0.254179	-0.046185	-0.406076	-0.208746	-0.36946	0.355587	-0.236158	-0.241878	-0.213387	0.0934756	0.218654	-0.175473	-0.218261	0.14679	0.102371	-0.00897336	-0.565427	-0.151608	-0.159866	-0.045265	-0.277158	-0.0953889	-0.131586	-0.334345	-0.334345	-0.23333	-0.0889771	-0.0889771	-0.342854	-0.40604	-0.0754461	-0.057982	0.32913	0.269688	-0.208921	-0.052996	-0.186858	-0.268933
sn-glycero-3-Phosphocholine	-0.111084	-0.117564	-0.0668011	0.0721263	-0.0444356	0.452449	-0.173382	0.222723	0.145344	-0.215098	0.628442	0.578405	0.219323	0.0208516	-0.124516	-0.0569737	-0.0221563	-0.174015	0.0239336	-0.109556	-0.233617	-0.182881	0.0910473	-0.151767	0.000645782	0.000484845	0.280544	-0.115552	-0.131851	0.0599899	0.183596	0.0867619	-0.0551455	0.0570252	0.0641511	0.0641511	-0.0105908	-0.0995318	-0.0995318	0.0502075	0.11644	-0.130937	0.254334	0.110298	0.0418704	-0.411664	-0.139213	0.142549	-0.170097
D-Arabitol/Xylitol/Ribitol	0.0701511	-0.169688	0.392269	0.0437611	0.303462	0.18969	0.0122627	0.568977	0.057061	0.296426	0.0421158	0.284978	0.00910128	-0.1825	-0.235933	-0.104341	-0.619581	0.0424203	0.0923194	-0.164794	0.27772	0.347333	-0.00545314	-0.074153	0.494922	0.620622	0.118722	0.217792	0.208452	0.0936933	0.171393	-0.172012	-0.219514	-0.1322	-0.0906099	-0.0906099	-0.146728	-0.248213	-0.248213	0.0526749	0.151221	0.21481	0.233732	-0.0284243	-0.0356086	-0.254967	-0.289983	0.0489299	0.368283
Pentose phosphates (isobars)	-0.347979	0.5518	0.0112503	0.396385	0.392221	0.306939	-0.167705	0.0772837	0.0298906	-0.113598	0.0416987	-0.128265	0.289522	0.443817	0.539446	0.700031	0.166737	-0.122569	-0.0645259	0.189615	-0.302908	-0.334214	-0.117501	-0.473606	-0.510428	-0.065193	0.236788	0.479859	0.27655	0.277912	0.52464	-0.179322	0.476213	0.195078	0.447531	0.447531	0.532239	0.324173	0.324173	0.125005	0.318804	-0.187132	0.117923	-0.155898	-0.166332	0.440623	0.305739	-0.238099	-0.0292916
Ascorbate	-0.0386137	-0.283746	0.487651	-0.171212	0.295411	0.141058	-0.10524	0.538738	0.0267475	0.271938	0.184078	0.198146	-0.0697602	-0.217212	-0.296361	-0.136769	-0.383423	-0.202507	-0.13781	-0.164124	0.274039	0.261112	0.0546987	-0.0109185	0.26498	0.453755	0.042362	0.194448	0.226551	-0.0552268	0.07785	-0.155304	-0.263425	-0.181752	-0.237263	-0.237263	-0.315458	-0.410044	-0.410044	-0.218218	0.102821	-0.167104	0.228105	-0.385788	-0.39444	-0.402054	-0.392248	0.0535543	0.265495
Propionate	-0.416968	0.0451842	0.364674	0.0295898	0.0514477	0.15818	-0.305772	0.37416	-0.136159	0.210741	0.112262	0.190745	0.0736438	-0.253283	-0.365636	-0.0340181	-0.396147	-0.0180891	0.0479196	-0.0163661	0.0992481	-0.103852	-0.0890367	-0.097515	0.0822363	0.435481	0.109711	0.331626	0.0113651	-0.0934765	0.066308	0.145864	-0.187103	-0.212578	-0.0717943	-0.0717943	-0.192063	-0.372982	-0.372982	-0.0639576	0.283694	-0.016155	0.175263	-0.31387	-0.343467	-0.359678	-0.235292	-0.0311042	0.172843
D-Ribose	0.0236941	-0.0996256	0.461471	0.0290132	0.275987	0.169883	0.15355	0.61058	0.0843192	0.230498	0.0270219	0.358382	-0.0497301	-0.172339	-0.402225	-0.135502	-0.525477	0.0382233	0.0856629	-0.151982	0.309664	0.291679	0.0916846	0.0325514	0.290436	0.427957	0.194568	0.0468004	0.140275	0.174651	0.106075	-0.101322	-0.332172	-0.121571	-0.228873	-0.228873	-0.249059	-0.413125	-0.413125	-0.0122647	-0.0705383	-0.147861	0.152617	-0.213182	-0.19609	-0.271373	-0.330332	0.0846902	0.305771
D-Glucose	0.0473979	-0.0507345	0.413765	-0.0508961	0.317121	0.203052	0.0107018	0.371899	0.00251971	0.242916	0.0339573	0.302	-0.0936694	-0.18513	-0.34979	-0.167805	-0.334789	0.0332447	0.118944	-0.0175057	0.306535	0.284784	0.0801652	0.00929136	0.225273	0.301615	0.165464	-0.0150066	0.165961	0.0025332	0.152924	-0.0615917	-0.271834	-0.0218806	-0.234713	-0.234713	-0.264486	-0.367718	-0.367718	-0.0697451	-0.0511799	-0.333837	0.146033	-0.207309	-0.200333	-0.402163	-0.239794	0.0337397	0.0766938
1-4-beta-D-Xylan	0.0109252	-0.0264385	0.477073	-0.0682077	0.364996	0.22226	0.0991084	0.34936	0.111378	0.298646	-0.0521205	0.302634	-0.0118062	-0.174239	-0.292035	-0.115384	-0.317421	-0.0292224	0.0467511	-0.00481565	0.367814	0.293758	-0.0157977	-0.0297357	0.168412	0.253365	0.193269	0.0226982	0.176463	0.097531	0.188722	-0.0559156	-0.24224	-0.0591782	-0.190561	-0.190561	-0.226337	-0.34405	-0.34405	-0.0936128	-0.0483147	-0.438627	0.073108	-0.245107	-0.227376	-0.334592	-0.20883	-0.0244597	0.106109
3D-(3-5/4)-Trihydroxycyclohexane-1-2-dione	-0.172189	-0.10869	0.429851	-0.116078	0.188841	0.250603	0.0949833	0.41494	0.0343745	0.17857	-0.095821	0.33327	0.0240758	-0.31829	-0.423838	-0.137051	-0.316559	-0.0174982	0.0327023	-0.0783242	0.381752	0.148059	-0.083017	0.031165	0.273575	0.406316	0.198217	-0.0288148	-0.00835034	-0.017066	0.0184264	0.0760696	-0.274284	-0.214524	-0.245229	-0.245229	-0.301754	-0.450774	-0.450774	-0.156739	-0.104589	-0.267134	0.104931	-0.245817	-0.245078	-0.34237	-0.260258	-0.010217	0.109384
L-Arabinose	0.00309812	-0.078191	0.449413	0.0208658	0.2679	0.150107	0.185702	0.617327	0.0742054	0.21852	0.0159624	0.364381	-0.0528012	-0.167126	-0.397155	-0.12742	-0.518582	0.0473101	0.0870533	-0.146301	0.306292	0.287806	0.1123	0.0414486	0.28446	0.422061	0.18208	0.0115714	0.133391	0.187446	0.0995893	-0.0927677	-0.320013	-0.112605	-0.233323	-0.233323	-0.234877	-0.397637	-0.397637	-0.0117442	-0.111279	-0.14224	0.15242	-0.210877	-0.19947	-0.255975	-0.314869	0.0960679	0.31602
Uracil	-0.442693	0.354464	0.359611	0.148152	0.301184	0.0929666	0.0543382	0.334756	-0.141484	0.318069	-0.230338	0.0401633	0.344143	0.0367419	0.0155035	0.338508	-0.251732	-0.294427	-0.278766	0.129695	0.0393819	-0.198112	-0.0305813	-0.248799	-0.259975	0.160156	0.0113595	0.373512	0.400419	0.416973	0.170457	0.0203732	0.152396	-0.140418	0.0876206	0.0876206	0.180179	-0.0139798	-0.0139798	-0.173243	0.15943	-0.0713085	0.18439	-0.458082	-0.48082	0.113439	0.0197158	-0.176557	0.34872
Guanine	-0.230136	-0.0431969	0.295731	-0.0693638	0.34875	0.339585	0.0636503	0.58763	-0.201927	0.256285	-0.0405466	0.267012	0.242125	-0.183178	-0.190411	0.080405	-0.23292	-0.358556	-0.312773	-0.122747	0.187488	0.028186	0.116664	-0.123647	0.106853	0.428951	0.000110508	0.106705	0.422184	0.273646	0.0935903	-0.0894199	-0.0714566	-0.160142	-0.186553	-0.186553	-0.0844509	-0.1975	-0.1975	-0.314712	0.011169	0.0271192	0.409138	-0.409842	-0.455932	-0.191684	-0.247801	-0.0563162	0.334697
2-Methyleneglutarate	-0.19209	0.152324	0.544121	-0.058811	0.274073	0.0363484	0.174299	0.287565	0.0118312	0.354419	-0.207476	0.217572	0.2755	-0.103976	-0.151424	0.105818	-0.0790914	-0.263106	-0.272768	0.189148	0.29326	0.0842929	-0.0380904	-0.00611808	-0.0556109	0.13269	0.105469	0.120952	0.276622	0.276916	0.0390067	0.112372	0.0448471	-0.173113	-0.0938229	-0.0938229	-0.0621378	-0.185276	-0.185276	-0.276473	-0.056122	-0.322323	0.0764109	-0.337659	-0.325705	-0.0370707	0.010074	-0.0818494	0.17726
Citrate	0.0225638	0.141241	0.622717	0.157104	0.33446	-0.0353758	-0.0254808	0.372641	0.234656	0.492032	0.0548735	0.0269275	-0.0137876	0.0928071	-0.0848868	0.0917544	-0.480808	0.0981071	0.142255	0.0469221	0.381618	0.329131	0.11653	-0.0145228	0.217193	0.574904	0.213949	0.394676	0.270667	0.10366	0.315206	-0.056863	-0.083688	-0.0107347	0.0685729	0.0685729	0.00206497	-0.117417	-0.117417	0.178307	0.30753	-0.0498638	0.215113	-0.16756	-0.149193	-0.23767	-0.0926295	0.202657	0.515841
Itaconate	-0.0152499	-0.029438	0.467784	0.16054	0.38549	0.257071	0.262875	0.695288	0.343792	0.0247575	-0.0239382	0.234431	0.232947	0.0631167	-0.198953	0.121264	-0.288074	-0.0632177	-0.0751227	-0.107523	0.519443	0.32664	0.0141552	0.0180511	0.189467	0.529948	0.238554	0.22641	0.179077	0.326987	0.210398	-0.0585172	-0.00956614	-0.0369396	0.0745149	0.0745149	-0.0613877	-0.254397	-0.254397	0.0509493	-0.0168407	-0.355075	0.165443	-0.232141	-0.178267	0.149192	-0.0947422	0.0295346	0.385614
Dehydroascorbate	-0.0362974	-0.0527541	0.620003	-0.0762408	0.19933	-0.0142337	-0.193562	0.320158	0.0925651	0.409319	0.188715	0.157658	-0.0503893	-0.145361	-0.287025	-0.15819	-0.409618	-0.0256542	0.0524512	-0.0234121	0.343367	0.286776	0.0432751	-0.0137837	0.237998	0.446177	0.138553	0.260501	0.150693	-0.0686389	0.156493	0.0419291	-0.222201	-0.108151	-0.0719737	-0.0719737	-0.24957	-0.322309	-0.322309	-0.0277748	0.248671	-0.186333	0.149607	-0.268724	-0.269098	-0.517038	-0.2413	0.134745	0.308321
Glycerol 3-phosphate	-0.0526586	0.452225	0.343082	0.469422	0.214919	-0.0118405	0.314785	0.374633	0.0402337	0.0862816	-0.316133	0.0719044	0.396785	0.3056	0.0115679	0.414871	-0.0795642	-0.043971	-0.0697897	0.216631	0.332175	0.0229184	0.185892	0.00310194	-0.00126567	0.309919	0.157231	0.196019	0.393683	0.446292	0.168417	0.129303	0.317746	0.0829829	0.212403	0.212403	0.281728	0.0953277	0.0953277	0.085193	-0.0206464	-0.0575677	0.221347	-0.0988684	-0.0615045	0.406518	0.264764	0.0263585	0.302954
Protein 5-hydroxylysine	0.278493	-0.0629844	0.199827	0.348184	0.367704	0.00568241	0.687534	0.178356	0.344831	0.0555901	-0.322153	-0.043258	0.360638	0.342807	0.0513396	0.0616402	-0.0546888	-0.0525435	-0.0910206	0.077605	0.483508	0.169347	0.376067	0.379207	0.17106	0.125838	-0.142774	-0.0473195	0.29308	0.558036	-0.14931	0.137159	0.26922	-0.00744628	0.0358861	0.0358861	0.0550327	0.0668891	0.0668891	0.0743728	-0.227968	-0.121338	0.179942	-0.0299588	0.0365367	0.471756	0.208042	0.182135	0.466538
gamma-Glutamyl-Se-methylselenocysteine	-0.00520086	0.313791	-0.00746034	0.194116	-0.0523233	-0.209456	0.0315799	0.00658366	-0.0912568	-0.180411	-0.136979	-0.315103	-0.214691	0.343954	0.256407	0.392078	0.163414	-0.00155553	-0.051256	-0.217115	-0.139847	-0.103182	0.165623	-0.024116	-0.448295	-0.389384	0.0237764	0.158094	0.263261	0.198892	0.168706	-0.164722	-0.139194	0.296077	0.101095	0.101095	0.179793	0.0921549	0.0921549	0.0743493	0.0212477	-0.24036	-0.132556	-0.509169	-0.43373	0.28137	-0.164549	-0.0250093	0.0328311
Pantothenol	0.398164	-0.396139	0.192069	-0.101727	0.214516	-0.0130222	0.330456	0.483319	0.236252	0.349187	0.0524943	0.0975067	-0.189516	-0.10316	-0.181555	-0.229273	-0.379125	-0.085891	-0.10108	-0.285104	0.268986	0.440699	0.169269	0.0683804	0.375257	0.393771	-0.0483027	-0.0973498	0.192952	0.146861	-0.00692818	-0.408747	-0.282876	-0.199079	-0.353885	-0.353885	-0.207158	-0.190788	-0.190788	-0.0721468	-0.160031	0.178522	0.0783213	0.052345	0.0594022	-0.103818	-0.305342	0.153084	0.453017
Taurine	-0.0484585	0.254117	0.3314	0.313637	0.39825	0.407865	-0.025808	0.133706	0.153294	0.0870192	0.0247552	0.17191	0.144321	0.0737424	-0.112151	0.056186	-0.0632608	0.193753	0.327925	0.141037	0.309418	0.028062	-0.00969459	-0.158239	0.0932468	0.347151	0.34117	0.0830564	0.0168609	0.0374917	0.311725	0.101065	0.118828	0.00135719	0.0563904	0.0563904	-0.0403891	-0.192551	-0.192551	0.15015	0.0755598	-0.399605	0.105776	0.0631666	0.0728062	-0.142659	0.162896	-0.0380017	-0.000887863
Taurolithocholic acid	-0.172009	-0.0461804	0.525064	0.111155	0.0140227	-0.0452171	-0.398484	0.0693732	0.268263	0.158876	0.449847	0.193452	-0.0818521	-0.0315644	-0.235996	-0.181915	-0.455897	0.410953	0.495085	0.119874	0.133655	0.130522	0.0311745	0.259094	0.293052	0.380091	0.254478	0.403927	-0.300717	-0.285612	0.0858689	0.372386	-0.184981	-0.00651544	0.149207	0.149207	-0.221779	-0.303361	-0.303361	0.379243	0.478615	-0.0610491	0.112115	-0.00866398	0.00417906	-0.502565	-0.125976	0.350222	0.161313
S-Glutathionyl-L-cysteine	0.362636	-0.0334408	0.228097	0.392616	0.243241	0.103689	0.462185	0.250392	0.384237	0.417151	0.0360882	0.257618	0.378849	0.378341	0.0164737	0.170072	-0.0536135	-0.26232	-0.219341	0.126982	0.166405	0.109596	0.520208	0.404647	-0.0663127	-0.051686	0.0819711	0.10931	0.532883	0.646035	0.0467494	0.045	-0.0220674	0.106402	-0.0807434	-0.0807434	0.140282	0.0938497	0.0938497	0.064875	0.126579	-0.0518676	0.379475	-0.0923896	-0.0321402	0.130405	-0.0376367	0.352212	0.388213
N1-Acetylspermine	0.38309	-0.178978	0.0545977	-0.0101558	0.368248	0.259477	0.332476	0.483143	0.0916418	0.268139	-0.110441	0.196812	0.113612	-0.125004	-0.0932261	-0.0892829	-0.0228307	-0.206219	-0.230052	-0.100354	0.317681	0.397462	-0.000908699	-0.186037	0.284393	0.394326	-0.0152266	-0.161268	0.332428	0.244869	0.124216	-0.427504	0.0452784	-0.169184	-0.282894	-0.282894	-0.0715787	-0.0686517	-0.0686517	-0.208669	-0.251776	0.0607333	0.0576294	0.250003	0.244542	0.166077	0.0101534	-0.167509	0.178794
2-Deoxy-alpha-D-glucoside	-0.270396	-0.376629	0.100576	-0.396268	0.213379	0.380931	-0.00614048	0.185124	0.0934742	0.161525	0.177646	0.474428	0.0757688	-0.402224	-0.184172	-0.220535	-0.15835	-0.193037	-0.080378	0.0571385	0.106861	0.0709798	-0.146249	-0.0166724	0.329984	0.243562	-0.0289917	-0.190837	-0.107692	-0.252718	0.0211337	0.0223898	-0.0919905	-0.216157	-0.283843	-0.283843	-0.234529	-0.246643	-0.246643	-0.28213	-0.0908178	-0.176159	0.165045	0.0155732	-0.0885485	-0.484824	-0.16374	-0.0259447	-0.169264
Thioredoxin	-0.0642463	0.149392	-0.0585967	0.073458	-0.0414287	-0.264076	0.0503745	-0.0521933	-0.370455	0.0389097	-0.239543	-0.345437	-0.0944192	0.180501	0.222323	0.261115	0.163107	-0.000483673	-0.0917975	-0.0667169	-0.0393156	-0.110584	0.426103	0.299824	-0.0726046	-0.0460033	-0.294907	0.0646325	0.380999	0.0672308	-0.129668	0.0701692	-0.000989535	0.184466	-0.0651473	-0.0651473	0.117057	0.192269	0.192269	-0.0566976	0.0230475	0.337721	0.248447	-0.39307	-0.386849	0.156096	-0.0856788	0.173603	0.234694
Sedoheptulose 7-phosphate	0.0027152	0.341984	0.143077	0.21436	0.147951	0.0638766	-0.229385	0.0695166	0.178635	-0.16487	0.0597188	-0.317755	-0.146083	0.362042	0.369009	0.489164	0.0943417	0.0710178	0.0382439	-0.198345	-0.1425	0.00967602	-0.202957	-0.306004	-0.471814	-0.143614	0.403529	0.510772	0.104466	0.157272	0.461812	-0.315628	-0.0509366	0.264722	0.388735	0.388735	0.270209	0.110969	0.110969	0.252886	0.341619	-0.310499	-0.164257	-0.332247	-0.227225	0.296962	-0.0811738	-0.128605	0.0478896
5-Guanidino-2-oxopentanoate	0.175493	0.0325502	0.3612	0.331326	0.00156934	-0.0157547	0.221073	-0.0610976	0.35284	0.126275	-0.032566	0.124568	0.058404	0.186658	-0.126484	0.0363554	0.0296768	0.197133	0.248408	0.135734	0.275604	0.00896586	0.201305	0.404111	0.121401	0.0235154	0.281614	0.00981535	-0.0635812	0.0434431	-0.0596917	0.29926	-0.0911598	-0.0223886	-0.0771363	-0.0771363	-0.104411	-0.199123	-0.199123	0.173664	0.0320485	-0.239893	0.0188694	0.0310475	0.109849	-0.0435519	0.0234207	0.293003	0.0223243
Isobutyryl-L-carnitine	0.11995	0.276108	0.218907	0.281212	0.115674	0.0495598	-0.029575	-0.125225	0.181966	0.213163	0.212995	0.0224298	-0.155956	0.261838	0.0317054	0.0448138	-0.0393044	0.27797	0.420973	0.0564825	0.0857192	0.00785947	0.318587	0.0292039	-0.00813375	0.0960755	0.282542	-0.0463336	0.0237799	-0.0210999	0.285706	0.0805395	-0.0750182	0.178498	0.00637908	0.00637908	0.0482133	0.00497997	0.00497997	0.299553	0.127292	-0.175154	0.124885	0.0668936	0.0635137	-0.361223	0.042071	0.312567	0.116401
Indolepyruvate	0.0986882	-0.34997	0.251711	-0.0813401	-0.178302	-0.324919	0.250882	0.182921	0.290685	0.218518	0.234204	0.291336	-0.135322	-0.0568002	-0.302048	-0.376179	-0.548378	0.191114	0.180999	-0.135478	0.139168	0.274314	0.369129	0.5709	0.358897	0.0654229	-0.127494	-0.0859942	-0.131623	0.117528	-0.247941	0.249576	-0.429027	-0.0183315	-0.169245	-0.169245	-0.25438	-0.195245	-0.195245	0.219293	-0.00470335	0.175715	0.0849133	-0.059121	-0.0543614	-0.362933	-0.352649	0.51844	0.429768
Acetylcarnitine	0.240296	-0.40531	0.156782	-0.0301831	-0.0516533	-0.0205351	0.0588969	0.244963	-0.0513933	0.245794	0.238361	0.291043	0.00426776	-0.133855	-0.482041	-0.369559	-0.102088	-0.426042	-0.295288	-0.0856087	0.0949763	0.0100577	0.390082	0.228941	0.0524961	-0.131304	-0.228509	-0.183228	0.306769	0.0478992	-0.25281	0.00714592	-0.330751	-0.170794	-0.509563	-0.509563	-0.425174	-0.426694	-0.426694	-0.376681	-0.0900653	-0.266132	0.1604	-0.309847	-0.315819	-0.43422	-0.383721	0.12766	-0.007964
Propionylcarnitine	0.496771	-0.100965	0.124456	-0.0504448	0.0557539	0.174634	0.223068	0.301128	0.176944	0.135909	0.152373	0.388501	0.118837	-0.0395601	-0.21014	-0.188577	0.204743	-0.0775068	-0.0739737	-0.0944637	0.44029	0.50197	0.220893	0.0988286	0.304147	0.290547	0.209069	-0.346657	0.190112	0.167364	0.131708	-0.0477019	-0.0984418	0.140338	-0.137218	-0.137218	-0.109128	-0.0245828	-0.0245828	-0.023842	-0.196757	-0.114975	0.161749	0.274473	0.291267	-0.197487	-0.00935934	0.181742	0.0696614
Acylcarnitines	0.458301	-0.294556	0.253908	0.085924	-0.0946967	-0.115552	0.165351	0.184699	0.192729	0.260605	0.301671	0.381327	0.0501638	0.0411376	-0.378435	-0.314252	-0.036418	-0.185344	-0.100097	0.0224542	0.221407	0.241737	0.478874	0.428009	0.191208	-0.0576389	-0.0172711	-0.199611	0.234065	0.120184	-0.163073	0.134486	-0.26649	0.0209681	-0.323868	-0.323868	-0.292607	-0.252403	-0.252403	-0.0875971	-0.0485304	-0.18636	0.179412	-0.0145167	0.0164482	-0.360116	-0.216336	0.364465	0.0560389
Inosine	0.244355	0.134348	0.0960548	-0.116379	0.0965073	0.207417	-0.0601605	0.0292927	0.226652	0.0733278	0.154049	-0.00712824	-0.235781	0.0934019	-0.0122455	0.0285336	0.1636	0.0670363	0.0904624	-0.23369	0.195407	0.315381	0.038225	-0.0834833	-0.248671	-0.0430291	0.405049	-0.0493308	0.0653096	0.082111	0.401353	-0.196689	-0.356097	0.338739	0.0460938	0.0460938	-0.00443279	-0.00302187	-0.00302187	0.156687	0.066224	-0.517821	-0.015222	-0.202839	-0.137799	-0.300223	-0.200959	0.10698	0.0357759
Stearoylcarnitine	-0.0971913	0.0126098	-0.404764	-0.0932243	-0.00233362	0.0207382	-0.242707	-0.0507645	-0.358888	-0.322429	0.054135	-0.306276	-0.246976	0.11243	0.342735	0.264324	0.303367	-0.159677	-0.168393	-0.202332	-0.373335	-0.194554	0.0697978	-0.191622	-0.273055	-0.266165	-0.238166	0.0218325	0.214174	-0.186068	0.106062	-0.33304	0.0311022	0.221353	-0.0164637	-0.0164637	0.136109	0.170959	0.170959	-0.158931	0.000696849	0.0374846	0.0373986	-0.298138	-0.328782	0.151293	-0.135095	-0.171404	-0.244371
Taurodeoxycholic acid	0.00941893	-0.151818	-0.413459	-0.189759	-0.164769	0.336926	-0.140866	0.0695884	-0.0941067	-0.460085	0.412912	0.29258	0.0705001	-0.145034	-0.0259653	-0.110896	0.555747	-0.207148	-0.182513	-0.147872	-0.290488	-0.150258	-0.142664	-0.275428	-0.142157	-0.178546	0.095469	-0.401523	-0.276431	-0.126463	-0.0149366	-0.131443	0.11278	-0.0469681	-0.104702	-0.104702	-0.0770236	-0.0419279	-0.0419279	-0.226861	-0.279945	-0.114283	-0.106039	0.30034	0.243847	0.0155348	0.0694021	-0.190591	-0.475085
2-Monoolein	-0.127634	0.14931	0.0809083	0.377865	-0.196802	-0.232299	-0.00621605	0.277282	-0.577404	0.0407497	-0.192345	0.254395	0.289311	-0.0349254	-0.340475	0.00104626	-0.211953	-0.144962	-0.137554	0.116458	-0.0643195	-0.229683	0.397594	0.256353	0.0682109	-0.108491	-0.38099	0.102428	0.482057	0.266206	-0.297579	0.348819	-0.0471784	0.00917714	-0.164995	-0.164995	-0.0923344	-0.175215	-0.175215	-0.167818	0.0371948	0.283962	0.222997	-0.320082	-0.322557	0.0728413	-0.136144	-0.0274944	0.00656572
Homomethionine	-0.0848208	0.663988	0.260481	0.474008	0.361914	0.0859296	-0.00892485	0.0902847	0.125848	0.396286	-0.0938546	-0.150138	0.278022	0.570331	0.457799	0.714345	-0.139284	-0.0543294	0.00379787	0.265368	0.00762938	-0.0401648	0.245017	-0.177182	-0.308882	0.211744	0.31083	0.543389	0.613599	0.451086	0.604982	-0.0736505	0.283111	0.391386	0.479402	0.479402	0.653296	0.507434	0.507434	0.325522	0.513581	0.0734013	0.460358	-0.193891	-0.182948	0.148757	0.221132	0.179623	0.433218
S-Adenosyl-L-methionine	0.0764754	-0.295131	-0.00969231	-0.290662	0.206331	0.200908	0.574075	0.279038	-0.107643	0.207364	-0.53762	0.0724258	0.0507329	-0.271778	-0.167731	-0.0436336	0.00275203	-0.449991	-0.468275	-0.222458	0.357031	0.0963413	0.0522173	0.0336561	0.159266	0.0883079	-0.202553	-0.396828	0.362058	0.215327	-0.178046	-0.240007	-0.19005	-0.241252	-0.486777	-0.486777	-0.161997	-0.155496	-0.155496	-0.5334	-0.493339	-0.103692	0.119406	-0.324725	-0.338337	0.00658444	-0.264262	-0.152799	0.132585
4-Pyridoxate	0.311161	-0.476562	0.190038	-0.204116	0.25699	0.0437146	0.351187	0.420346	0.145442	0.256968	-0.0786616	0.106183	-0.261871	-0.251433	-0.298153	-0.360786	-0.419815	-0.0858457	-0.0526711	-0.306735	0.376347	0.405454	0.0873834	0.0210848	0.47384	0.367081	-0.147129	-0.251246	0.121377	-0.0140297	-0.0748469	-0.369582	-0.320653	-0.270473	-0.466713	-0.466713	-0.363898	-0.351117	-0.351117	-0.199114	-0.322965	-0.0337679	-0.00264416	-0.0372345	-0.0475245	-0.229878	-0.350404	0.0274159	0.288725
2-Oxoglutarate	0.120195	-0.444869	0.0426708	-0.32727	0.24808	0.131683	0.27443	0.497071	0.0199548	0.0728858	-0.0542257	0.049651	-0.373022	-0.297499	-0.194875	-0.269748	-0.382785	-0.106401	-0.0927938	-0.529515	0.228458	0.327421	-0.00152294	-0.157701	0.33909	0.304958	-0.167872	-0.259714	0.0829737	-0.0198374	0.0187397	-0.508851	-0.401943	-0.218898	-0.440441	-0.440441	-0.325758	-0.331529	-0.331529	-0.233202	-0.360785	-0.0425135	-0.0565383	-0.21848	-0.249519	-0.208827	-0.485989	-0.0888786	0.27018
Succinate	-0.4404	-0.041142	0.399801	-0.226956	0.209904	0.290616	-0.271966	0.405285	-0.15173	0.217068	0.114255	0.232157	0.0607304	-0.344748	-0.211158	-0.0105376	-0.206126	-0.20888	-0.154838	-0.170028	0.107025	-0.0134526	-0.192377	-0.23049	0.0181431	0.320055	0.0944062	0.249992	0.103638	-0.035693	0.15202	-0.00900534	-0.226101	-0.225049	-0.144183	-0.144183	-0.23622	-0.369867	-0.369867	-0.272841	0.186635	-0.186427	0.106422	-0.479469	-0.519378	-0.401921	-0.339497	-0.166554	0.122699
Methylmalonate	-0.411358	-0.0824176	0.333459	-0.276192	0.206282	0.313588	-0.218742	0.379017	-0.179295	0.229136	0.0437025	0.205791	-0.00583459	-0.404677	-0.24305	-0.0643385	-0.205479	-0.228186	-0.165233	-0.227082	0.117349	-0.021327	-0.221066	-0.280442	0.0221691	0.28873	0.0568396	0.149397	0.0935823	-0.0613497	0.131926	-0.0803977	-0.283073	-0.269339	-0.237264	-0.237264	-0.278832	-0.402544	-0.402544	-0.331346	0.0963715	-0.210675	0.0511786	-0.477737	-0.523637	-0.429633	-0.37917	-0.222938	0.0895376
L-Cysteate	-0.530877	-0.324842	-0.113344	-0.381232	0.0431744	0.302872	-0.265178	0.312787	-0.437173	-0.130776	-0.053022	0.018617	-0.227255	-0.626211	-0.44686	-0.312867	-0.164858	-0.288384	-0.233841	-0.39298	-0.11065	-0.299986	-0.383252	-0.411052	-0.145202	-0.022826	-0.323411	-0.0524062	-0.132975	-0.286982	-0.165936	-0.238658	-0.374589	-0.473947	-0.514786	-0.514786	-0.53285	-0.660019	-0.660019	-0.56811	-0.196596	-0.355623	-0.270963	-0.579568	-0.641807	-0.263891	-0.494921	-0.575848	-0.236513
Fumarate	-0.3032	-0.119042	0.286683	-0.178257	0.248626	0.386263	-0.118983	0.495108	-0.125883	0.115774	0.029138	0.232972	0.0690493	-0.328826	-0.300104	-0.038194	-0.143379	-0.284011	-0.215604	-0.208678	0.22202	0.012991	-0.148073	-0.243759	0.0516418	0.350292	0.0670973	0.0949067	0.154713	-0.0176908	0.124476	-0.109978	-0.204562	-0.231033	-0.239183	-0.239183	-0.270696	-0.419813	-0.419813	-0.345426	0.00586212	-0.312342	0.120715	-0.441841	-0.472568	-0.302102	-0.324089	-0.21988	0.0591006
Malate	-0.388387	-0.037483	0.289392	-0.141591	0.260424	0.394466	-0.15561	0.480203	-0.15272	0.13554	0.0487028	0.239504	0.0992229	-0.294226	-0.242809	0.0356956	-0.164783	-0.303726	-0.22562	-0.181139	0.104483	-0.0790281	-0.165124	-0.303309	-0.0536955	0.278893	0.0913767	0.162309	0.171671	0.042536	0.163863	-0.112793	-0.182036	-0.230358	-0.19707	-0.19707	-0.204281	-0.38306	-0.38306	-0.333747	0.0632027	-0.2903	0.122201	-0.480452	-0.517944	-0.282832	-0.314442	-0.243048	0.0642288
TCA Cycle	-0.276402	-0.022584	0.447159	-0.100965	0.309798	0.263466	-0.124498	0.500728	-0.0310324	0.285868	0.0636266	0.186534	0.0274467	-0.222766	-0.216511	0.0210408	-0.320796	-0.17692	-0.110509	-0.160451	0.226437	0.0971181	-0.088633	-0.220514	0.081314	0.432126	0.123257	0.246299	0.205749	0.0443636	0.22097	-0.119971	-0.205657	-0.189782	-0.147354	-0.147354	-0.18576	-0.345164	-0.345164	-0.191611	0.14436	-0.208387	0.152327	-0.424663	-0.448853	-0.330257	-0.308257	-0.0997317	0.254657
Hypoxanthine	-0.104365	-0.380882	0.0393512	-0.341885	0.183698	0.251189	-0.078224	0.308702	-0.270422	0.0820213	-0.0547388	0.0331477	-0.252262	-0.468874	-0.461969	-0.384516	-0.288449	-0.266823	-0.148916	-0.29256	0.214702	0.0303675	-0.0852587	-0.265431	0.19901	0.275022	-0.229537	-0.215685	0.0766005	-0.284993	-0.0828402	-0.276462	-0.317763	-0.319725	-0.491348	-0.491348	-0.471805	-0.509614	-0.509614	-0.458567	-0.242362	-0.283989	0.034249	-0.364306	-0.426446	-0.486242	-0.409964	-0.25744	-0.032006
Threonate	-0.108941	-0.405831	0.0422118	-0.376686	0.115822	0.148886	-0.114518	0.258642	-0.293313	0.102113	-0.0298428	0.000349523	-0.310021	-0.491815	-0.481591	-0.430421	-0.316497	-0.271795	-0.153452	-0.277386	0.158576	0.00275563	-0.0940414	-0.264642	0.189664	0.225607	-0.273787	-0.222886	0.0352615	-0.348239	-0.138291	-0.276931	-0.333541	-0.363835	-0.521727	-0.521727	-0.501605	-0.529263	-0.529263	-0.482516	-0.246371	-0.252581	-0.0165432	-0.35782	-0.426294	-0.522149	-0.421148	-0.251211	-0.0500395
Xanthine	-0.470073	-0.0364303	0.263062	-0.139221	0.133816	0.211034	-0.193777	0.417087	-0.359371	0.143356	-0.0258885	0.237954	0.0532957	-0.399049	-0.367854	-0.115549	-0.317643	-0.249214	-0.172573	-0.170954	0.0373692	-0.155674	-0.126641	-0.260286	-0.00678474	0.173652	-0.125503	0.12552	0.157686	0.00968152	0.00104273	0.0045457	-0.244364	-0.287176	-0.273123	-0.273123	-0.305839	-0.460469	-0.460469	-0.366045	0.0259701	-0.17799	0.04145	-0.531779	-0.586352	-0.34408	-0.364226	-0.287451	0.0463607
Xanthosine	-0.111134	-0.243557	0.198034	-0.0636448	0.110147	0.0521277	-0.154494	0.401102	-0.262605	0.177696	0.0102776	0.121149	-0.130014	-0.329252	-0.53905	-0.320059	-0.525099	-0.192294	-0.0725866	-0.105557	0.161231	0.0174859	0.0456765	-0.124599	0.199808	0.278688	-0.24122	0.0528563	0.196358	-0.16814	-0.0878661	-0.114151	-0.28322	-0.248044	-0.362541	-0.362541	-0.396794	-0.506324	-0.506324	-0.288092	-0.0162179	-0.171975	0.106797	-0.367157	-0.406304	-0.41521	-0.370141	-0.147705	0.0572359
Mevalonate-P	-0.489195	-0.0962515	-0.199531	-0.346732	0.158066	0.26502	-0.0697862	-0.0110544	-0.105558	-0.00795749	-0.186497	-0.236669	-0.285517	-0.374199	-0.144708	-0.172167	-0.239874	-0.105585	-0.00357809	-0.236934	0.0431875	-0.231797	-0.408433	-0.568923	-0.119463	0.130456	-0.210662	-0.154496	-0.241448	-0.328538	0.105455	-0.29698	-0.120393	-0.326228	-0.233158	-0.233158	-0.186818	-0.260774	-0.260774	-0.272408	-0.206676	-0.375358	-0.24986	-0.268756	-0.369283	-0.270945	-0.157878	-0.433844	-0.0579308
12(S)-HETE	-0.383688	-0.123253	-0.172448	-0.186528	0.0184212	0.552285	-0.564597	-0.0675786	-0.304544	0.0187496	0.219121	0.11488	0.00760129	-0.427236	-0.179039	-0.103508	0.203173	-0.260091	-0.119013	-0.0685352	-0.330568	-0.447446	-0.41295	-0.450395	-0.250785	-0.0521106	0.0750459	0.0896754	-0.152712	-0.368585	0.0543557	-0.102182	-0.13545	-0.325632	-0.267022	-0.267022	-0.251129	-0.342417	-0.342417	-0.382458	0.213457	-0.176793	-0.0524936	-0.136723	-0.202782	-0.387784	-0.190352	-0.430511	-0.481404
W/HR at 3 to MAX	0.149259	-0.320036	-0.0907004	-0.410733	0.107202	0.272772	-0.0358838	-0.33248	0.270494	0.220304	0.0907786	-0.0236668	-0.225829	-0.35508	-0.142499	-0.444924	0.13285	0.0393761	0.129238	0.0238983	0.189709	0.132716	-0.345762	-0.216425	0.16739	0.149373	0.0985606	-0.373672	-0.431624	-0.454577	0.0105521	-0.16195	-0.0631716	-0.304717	-0.286283	-0.286283	-0.285602	-0.16408	-0.16408	-0.147212	-0.179469	-0.27776	-0.230532	0.42107	0.369178	-0.438585	0.0897452	-0.113735	-0.226181
N1-Acetylspermidine	0.0175411	-0.148101	0.144438	-0.290847	0.0573066	0.26242	-0.064998	0.263817	-0.222692	0.0428116	-0.0679258	0.11786	0.0712754	-0.356475	-0.457797	-0.286028	0.0415309	-0.319446	-0.277798	-0.208274	0.391297	0.137448	-0.0681773	-0.179886	0.0674881	0.266296	0.0273401	-0.193594	0.128206	-0.0113245	-0.0511092	-0.013774	-0.192958	-0.140965	-0.20721	-0.20721	-0.33386	-0.323268	-0.323268	-0.380294	-0.167941	-0.330773	0.117843	-0.299968	-0.305702	-0.384066	-0.212416	-0.169847	0.0292577
HR at 3 to 4.5	0.287428	-0.38768	-0.0174438	-0.473552	-0.0927646	0.0954762	-0.0476561	-0.350039	0.303301	0.171969	0.0867544	-0.108991	-0.328645	-0.354595	-0.257896	-0.503695	0.171629	0.0389807	0.0692385	-0.0863395	0.23857	0.209389	-0.329092	-0.0562543	0.0987378	0.0455124	0.174559	-0.351224	-0.486273	-0.448739	-0.116307	-0.121808	-0.25696	-0.276947	-0.286212	-0.286212	-0.380716	-0.242196	-0.242196	-0.138812	-0.173819	-0.327395	-0.305687	0.283288	0.293929	-0.452179	-0.0499078	-0.0199954	-0.185655
HR at 3 to MAX	0.238323	-0.414858	0.0574309	-0.491382	-0.0569867	0.103239	-0.0681161	-0.281882	0.317528	0.20511	0.124139	-0.0590423	-0.303445	-0.377961	-0.292561	-0.516266	0.101587	0.0281819	0.0612995	-0.0729691	0.265638	0.236785	-0.318417	-0.0229658	0.132384	0.10033	0.168806	-0.296917	-0.471248	-0.442847	-0.114183	-0.0907302	-0.272623	-0.28873	-0.285864	-0.285864	-0.409212	-0.2838	-0.2838	-0.143532	-0.13473	-0.342428	-0.262981	0.230509	0.237727	-0.496147	-0.0837703	0.00441822	-0.141541
D-4--Phosphopantothenate	-0.246937	-0.402993	-0.158585	-0.375674	-0.000584829	0.233346	-0.15331	0.201459	-0.416263	-0.110598	-0.0224392	0.0215188	-0.248812	-0.554972	-0.564805	-0.499437	-0.193398	-0.31489	-0.175668	-0.32548	0.0910549	-0.188134	-0.128909	-0.33707	0.0911816	0.105813	-0.372298	-0.352884	-0.0778227	-0.379723	-0.224748	-0.181153	-0.297869	-0.390831	-0.538118	-0.538118	-0.552804	-0.579299	-0.579299	-0.552084	-0.343527	-0.34058	-0.0778145	-0.378596	-0.469652	-0.506404	-0.395245	-0.367962	-0.203364
g-Oxalo-crotonate	-0.0876442	-0.449904	-0.155578	-0.439424	0.0431984	0.221508	-0.0963931	0.201675	-0.397027	-0.0633843	-0.0396688	0.0177888	-0.336325	-0.559476	-0.528716	-0.524704	-0.151056	-0.299514	-0.180953	-0.368329	0.11858	-0.0513667	-0.101434	-0.304245	0.133131	0.0827977	-0.347056	-0.421697	-0.0258611	-0.368563	-0.2029	-0.286907	-0.364158	-0.346261	-0.600607	-0.600607	-0.569679	-0.556425	-0.556425	-0.561174	-0.403276	-0.332302	-0.0942577	-0.342023	-0.418118	-0.513563	-0.434962	-0.343995	-0.205221
[LAC] at 3 to 4.5	-0.281987	-0.573822	-0.290473	-0.610655	-0.285551	0.01384	-0.423966	-0.138819	-0.259833	-0.308412	0.225286	-0.347449	-0.529354	-0.589027	-0.54496	-0.652888	-0.00210679	-0.187811	-0.166161	-0.394317	-0.266288	-0.34885	-0.400591	-0.246648	-0.333482	-0.265501	-0.2861	-0.200173	-0.639791	-0.58621	-0.485021	-0.197636	-0.425437	-0.538814	-0.475812	-0.475812	-0.691615	-0.662037	-0.662037	-0.480327	-0.244335	-0.410974	-0.449188	-0.400649	-0.425667	-0.38918	-0.425228	-0.360341	-0.277916
Time	-0.479954	-0.38342	-0.0384915	-0.628735	-0.160864	0.0284211	-0.178351	-0.0408791	-0.304168	0.0943668	-0.1154	-0.108404	-0.48421	-0.664371	-0.383672	-0.378316	-0.150873	-0.292615	-0.234908	-0.406834	-0.168404	-0.316939	-0.409785	-0.301787	-0.220808	-0.282145	-0.274677	-0.208189	-0.280888	-0.427946	-0.259632	-0.226893	-0.590984	-0.538532	-0.634703	-0.634703	-0.563372	-0.622062	-0.622062	-0.612492	-0.250022	-0.382843	-0.435241	-0.630531	-0.690516	-0.525583	-0.604277	-0.414162	-0.236953
[LAC] at 3 to MAX	-0.314875	-0.591139	-0.0975605	-0.711231	-0.192939	0.0756901	-0.24945	-0.088612	-0.128266	-0.0930918	0.098254	-0.214546	-0.469582	-0.646986	-0.52587	-0.618415	-0.0896095	-0.252182	-0.196772	-0.422542	-0.000603035	-0.204135	-0.394582	-0.219441	-0.136724	-0.0984938	-0.232296	-0.272151	-0.528522	-0.54924	-0.375697	-0.150193	-0.496026	-0.544226	-0.513027	-0.513027	-0.680745	-0.64892	-0.64892	-0.525081	-0.264145	-0.4751	-0.363962	-0.464976	-0.509869	-0.58817	-0.495882	-0.283334	-0.159108
Pyruvate	-0.355569	-0.345272	0.156609	-0.453512	0.0488274	0.185732	-0.296536	0.327544	-0.323805	0.0356017	0.107658	0.0880227	-0.281349	-0.606092	-0.496061	-0.422197	-0.250552	-0.218372	-0.156778	-0.388247	0.0276066	-0.0663008	-0.273598	-0.306479	0.0109222	0.125726	-0.171235	-0.0529121	-0.135857	-0.288173	-0.13129	-0.175522	-0.449883	-0.429665	-0.47157	-0.47157	-0.588901	-0.662354	-0.662354	-0.476238	-0.127679	-0.314551	-0.184791	-0.519285	-0.569165	-0.516665	-0.526417	-0.343328	-0.0578989
Lactate	-0.376835	-0.357964	0.0466146	-0.373312	0.032722	0.384923	-0.383869	0.324181	-0.383474	-0.0432061	0.18708	0.180139	-0.168828	-0.603357	-0.54274	-0.396473	-0.163247	-0.255836	-0.151914	-0.35164	-0.0453819	-0.196866	-0.232501	-0.284451	-0.00839825	0.146206	-0.100751	-0.0564529	-0.135251	-0.302752	-0.139462	-0.103726	-0.422793	-0.400746	-0.463472	-0.463472	-0.572837	-0.663983	-0.663983	-0.479044	-0.057558	-0.274287	-0.0265013	-0.474687	-0.531989	-0.561392	-0.51469	-0.325343	-0.165968
Glycolysis	-0.350992	-0.269647	0.107441	-0.332002	0.0965526	0.396789	-0.35612	0.350541	-0.336045	0.0148543	0.182416	0.211322	-0.124514	-0.531476	-0.481675	-0.312175	-0.165997	-0.238773	-0.13428	-0.291041	0.000986188	-0.130186	-0.19305	-0.280134	0.00203682	0.202139	-0.0307097	-0.0222071	-0.0582957	-0.244486	-0.041184	-0.102721	-0.374115	-0.319446	-0.394124	-0.394124	-0.483311	-0.582524	-0.582524	-0.420392	-0.0198278	-0.278985	0.0420275	-0.447639	-0.502975	-0.550601	-0.459475	-0.275203	-0.120004
dUMP	-0.442009	-0.340878	-0.151615	-0.473148	-0.0620598	0.262579	-0.413636	0.146944	-0.527844	-0.157325	0.092383	-0.0182164	-0.379064	-0.673801	-0.487535	-0.452597	-0.063036	-0.248156	-0.155587	-0.432048	-0.20601	-0.332913	-0.361327	-0.468507	-0.162097	-0.096718	-0.27194	-0.194109	-0.251533	-0.448802	-0.201471	-0.243166	-0.433029	-0.480119	-0.571246	-0.571246	-0.620121	-0.687867	-0.687867	-0.589362	-0.227899	-0.343965	-0.310409	-0.498852	-0.574621	-0.487432	-0.510435	-0.531895	-0.341274
N-Sulfo-D-glucosamine	-0.396962	-0.418628	-0.107128	-0.412868	0.0271471	0.373126	-0.312803	0.301427	-0.489173	-0.106292	0.0469103	0.0408544	-0.298081	-0.667024	-0.534769	-0.428229	-0.145761	-0.282699	-0.201558	-0.490787	-0.134186	-0.291032	-0.286517	-0.358178	-0.103972	-0.00126522	-0.247963	-0.130784	-0.145083	-0.299896	-0.224236	-0.251231	-0.503893	-0.492275	-0.610595	-0.610595	-0.638209	-0.729503	-0.729503	-0.584528	-0.195242	-0.281342	-0.180314	-0.575822	-0.629894	-0.442191	-0.60492	-0.48036	-0.204077
L-Iduronate 2-sulfate	-0.315792	-0.446197	-0.0876401	-0.453314	-0.121332	0.273599	-0.449719	0.213293	-0.425595	-0.196431	0.341531	0.144503	-0.339883	-0.629594	-0.534645	-0.527447	-0.027219	-0.265666	-0.167503	-0.490601	-0.271548	-0.275117	-0.264712	-0.340864	-0.166464	-0.179129	-0.173904	-0.181355	-0.286789	-0.3585	-0.236146	-0.189091	-0.524487	-0.441769	-0.562774	-0.562774	-0.687317	-0.74047	-0.74047	-0.536099	-0.163883	-0.348599	-0.275727	-0.474947	-0.527129	-0.55849	-0.598786	-0.395355	-0.327685
Lactate/Glucose	-0.456617	-0.420507	-0.110803	-0.466174	-0.118239	0.353611	-0.472804	0.211549	-0.466989	-0.1845	0.211323	0.0711879	-0.246638	-0.684012	-0.558614	-0.468749	-0.0539581	-0.272625	-0.186657	-0.449021	-0.170951	-0.337721	-0.334108	-0.3468	-0.115168	0.017655	-0.175236	-0.113613	-0.30247	-0.411622	-0.253389	-0.1075	-0.454686	-0.483441	-0.498631	-0.498631	-0.641745	-0.706211	-0.706211	-0.546915	-0.103508	-0.260689	-0.163788	-0.49664	-0.560885	-0.544945	-0.546545	-0.415467	-0.263826
Lactate/Pyruvate	-0.174316	-0.280716	-0.176203	0.0148933	-0.311197	0.304318	-0.548638	0.0843609	-0.408256	-0.263614	0.438369	0.329898	0.0853185	-0.248763	-0.347995	-0.201599	0.0696465	-0.178	-0.012188	-0.160045	-0.211885	-0.336019	0.134839	0.0497189	0.175014	0.0707809	-0.063325	-0.0145404	-0.0224599	-0.373903	-0.159542	0.264634	-0.210934	-0.0243211	-0.155421	-0.155421	-0.293356	-0.30644	-0.30644	-0.18613	0.257822	0.154442	0.336278	-0.13941	-0.200571	-0.553413	-0.341848	0.0422547	-0.375592
alpha-Oxo-benzeneacetic acid	-0.0550582	-0.444848	-0.316217	-0.58019	-0.461351	-0.315471	-0.105228	-0.404284	-0.47094	-0.22093	-0.0467311	-0.129783	-0.497673	-0.534771	-0.426024	-0.657402	0.0778163	-0.138428	-0.12426	-0.226699	-0.308385	-0.279584	-0.127992	0.0106839	-0.106961	-0.615673	-0.438854	-0.595075	-0.427638	-0.462676	-0.637915	0.00162868	-0.401129	-0.361899	-0.570124	-0.570124	-0.578987	-0.428459	-0.428459	-0.509774	-0.518419	-0.141787	-0.447414	-0.20279	-0.244864	-0.410593	-0.332295	-0.215214	-0.449855
15(S)-HETE	-0.0907295	0.0882262	-0.19601	-0.180019	-0.20082	-0.0615935	-0.181236	-0.403884	-0.261115	0.218155	-0.0738513	-0.36694	-0.36849	-0.0873149	0.111799	0.1073	0.250861	-0.307008	-0.226671	-0.123192	-0.518529	-0.526427	-0.166151	-0.404457	-0.569314	-0.486229	0.0546602	-0.116041	-0.0183995	-0.202179	-0.0380244	-0.35912	-0.209856	-0.2794	-0.337733	-0.337733	0.00362549	-0.0379853	-0.0379853	-0.374953	-0.0379983	-0.0155556	-0.234791	-0.238234	-0.268026	-0.214797	-0.181572	-0.215046	-0.231876
Mevalonate-PP	0.129321	-0.11182	0.304888	-0.0929096	0.07783	0.0739773	0.0465498	-0.0820613	0.144345	-0.0257608	0.0735358	0.260244	-0.299759	-0.186685	-0.241449	-0.374631	-0.116497	0.544117	0.591694	-0.106904	0.360453	0.342144	0.0795489	0.320124	0.459321	0.138156	0.197307	-0.288526	-0.332778	-0.254685	0.00165357	0.266199	-0.353251	0.0854709	-0.177297	-0.177297	-0.389904	-0.341518	-0.341518	0.233345	-0.160887	-0.280105	-0.118626	0.0991836	0.128648	-0.477537	-0.162268	0.228891	-0.0988518
Argininosuccinate	-0.0910093	-0.165897	0.164635	-0.0429382	0.318676	0.274838	0.0380798	0.516052	0.182407	-0.0524878	0.445691	0.35236	0.012031	0.0583076	-0.00186364	0.0597867	-0.165768	-0.366044	-0.2086	-0.161491	-0.107478	0.00815875	0.0735299	-0.333582	-0.0376377	0.0718555	0.0802309	-0.0423386	0.153602	0.103957	0.276403	-0.356784	0.00796517	-0.0833161	-0.127191	-0.127191	-0.0433361	-0.198014	-0.198014	-0.199341	-0.107271	-0.371834	0.11338	-0.184642	-0.253037	-0.18163	-0.201732	-0.038913	0.0186877
3-Hydroxyisobutyrate	-0.260743	0.244651	0.139331	-0.00386382	0.52125	0.236583	-0.188983	-0.160216	-0.0398822	0.552336	-0.0497122	-0.169701	0.165073	-0.0533537	0.0817888	0.0393774	-0.0548253	-0.202131	-0.1093	0.446461	-0.104763	-0.204345	-0.197878	-0.418457	-0.385226	0.0420288	-0.0637308	0.275523	0.184338	0.0502654	0.210288	-0.153903	0.329762	-0.253494	-0.0599596	-0.0599596	0.0813653	0.0283901	0.0283901	-0.201405	0.205176	-0.261389	0.0264195	-0.0315178	-0.0936551	-0.0601928	0.320598	-0.316125	0.0535394
g-Linolenic acid	-0.171407	0.148014	-0.0243396	-0.23092	0.0673074	-0.0312826	0.097931	-0.212445	-0.164033	0.490217	-0.293243	-0.217557	-0.181251	-0.179697	0.158611	0.0836845	-0.00443351	-0.322643	-0.27076	-0.0825431	-0.25552	-0.286833	-0.248978	-0.519535	-0.359303	-0.254989	-0.0667691	-0.11995	0.136525	0.0614754	0.086345	-0.388182	-0.101875	-0.361441	-0.316526	-0.316526	0.0669682	0.0360766	0.0360766	-0.383208	-0.124386	0.0322969	-0.261309	-0.163511	-0.229482	-0.141898	-0.0873904	-0.319736	0.046843
D-Ribose 5-diphosphate	-0.229146	0.416045	-0.228345	-0.144972	0.132048	0.148351	-0.267489	-0.292597	-0.1494	0.159776	-0.325096	-0.392959	0.00683971	-0.0378062	0.232349	0.318976	0.275094	0.02591	-0.0469167	0.34624	0.000903852	-0.0487201	-0.370256	-0.333383	-0.351426	0.128731	0.100845	0.202177	0.0531948	-0.222893	0.307374	-0.148025	0.278441	0.149852	0.2231	0.2231	0.344087	0.349814	0.349814	-0.0101407	0.176367	-0.0907281	0.0124452	0.0659853	0.047944	0.170079	0.372546	-0.297239	-0.180171
L-alanine	0.0634456	-0.570842	0.282236	-0.18801	-0.274784	-0.0548626	-0.27975	0.451179	-0.0491272	-0.0692631	0.529023	0.437494	-0.182188	-0.376156	-0.6655	-0.577499	-0.417306	-0.0135846	0.0487199	-0.372718	0.101466	0.204388	0.164284	0.30641	0.403004	0.195343	-0.0563745	-0.00842543	-0.169232	-0.216078	-0.286587	0.170286	-0.601893	-0.162216	-0.317035	-0.317035	-0.634779	-0.645792	-0.645792	-0.0845212	0.0867832	-0.0165067	0.0746724	-0.254433	-0.245865	-0.644105	-0.635508	0.235846	0.0598907
Creatinine	-0.387264	0.104351	0.2648	-0.105544	0.262237	0.281244	-0.292653	0.41954	-0.0816566	-0.052382	0.237814	0.235281	0.0464846	-0.195634	-0.107996	-0.0311531	-0.116877	-0.00802639	0.0350796	-0.189264	0.153004	0.131437	-0.177988	-0.345831	-0.00356423	0.270143	0.0329815	0.196086	0.0359429	-0.00434248	0.334657	-0.027176	-0.0702093	0.00812094	0.0521718	0.0521718	-0.165018	-0.269277	-0.269277	-0.0535119	0.119524	-0.388573	-0.0556908	-0.316131	-0.356398	-0.22439	-0.160061	-0.242615	0.0357437
13-14-dihydro-15-keto Prostaglandin E2	0.0566594	-0.212316	-0.341747	0.0499545	-0.433654	-0.199651	-0.267576	-0.0685454	-0.280573	-0.235554	0.160923	0.0720658	0.143035	-0.0925892	-0.11843	-0.176441	0.0801054	-0.0129053	-0.0221201	0.100327	-0.0536008	-0.0509194	0.126777	0.184917	0.392717	0.165597	-0.36564	-0.0602796	-0.0292819	-0.357617	-0.278569	0.262252	0.186679	0.0503182	0.059956	0.059956	-0.0311604	0.109995	0.109995	-0.00757138	0.112573	0.538758	0.17535	0.35239	0.291976	-0.0200733	0.105415	0.08027	-0.223567
LPA(18:0)	0.25574	-0.191836	0.291892	-0.178251	-0.25377	-0.234235	-0.284652	-0.0654026	0.267929	0.314847	0.347006	0.0113207	-0.128584	-0.111985	-0.11985	-0.278356	-0.082379	0.0859884	0.0798483	-0.120629	0.237316	0.368145	-0.060782	0.0827901	0.274434	0.286999	0.138912	0.149908	-0.142119	-0.243369	0.0495824	0.0840595	-0.235864	-0.0389582	0.0653619	0.0653619	-0.179655	-0.0553602	-0.0553602	0.147515	0.348944	0.1477	-0.0672519	0.180276	0.197985	-0.457316	-0.142111	0.255755	0.199586
Hypotaurine	-0.499903	0.339474	0.0258335	0.370946	0.229165	0.314434	-0.0298417	0.255007	-0.353678	-0.0392622	-0.159771	0.326067	0.283327	-0.0422014	-0.0565104	0.205607	-0.235438	-0.0082892	0.135214	0.111517	-0.0745223	-0.35416	0.0362594	-0.276968	0.0427087	0.0943252	-0.129623	0.0759045	0.256936	0.136599	0.194059	0.149353	0.156775	-0.0242337	-0.0312339	-0.0312339	0.0826616	-0.125799	-0.125799	-0.060335	0.0216262	-0.0477444	0.138296	-0.165083	-0.24872	0.00190327	0.03581	-0.280268	-0.144449
Nonanoylcarnitine	-0.106564	-0.266003	-0.157944	-0.137201	0.111182	0.456388	0.403782	0.606246	-0.14496	-0.199591	-0.190333	0.383811	0.0241563	-0.299263	-0.241547	-0.0290983	-0.0942457	-0.22949	-0.20078	-0.482394	0.188876	0.0254495	0.0228104	-0.13119	0.281624	0.257347	-0.0410142	-0.423473	0.124757	0.166355	-0.00590707	-0.246187	-0.277772	-0.152869	-0.395839	-0.395839	-0.175638	-0.27988	-0.27988	-0.315189	-0.47522	-0.00959724	0.125299	-0.193916	-0.242746	-0.0378813	-0.392255	-0.162239	0.0257476
Hydroxydodecanoyl carnitine	-0.248367	0.334354	-0.147448	-0.180893	0.264983	0.352381	0.192271	-0.179291	-0.0941893	0.090596	-0.376413	-0.181045	-0.129724	-0.0363702	0.371687	0.378267	0.290925	-0.158759	-0.110346	-0.10711	-0.149589	-0.274573	-0.310244	-0.583591	-0.363903	-0.141118	0.243612	-0.252543	0.0378679	0.0509049	0.333604	-0.400009	0.0696801	-0.100046	-0.106913	-0.106913	0.263974	0.177076	0.177076	-0.24463	-0.279835	-0.197271	-0.143754	-0.103296	-0.156686	0.0451959	0.0760333	-0.341107	-0.136812
Taurochenodeoxycholic acid	0.00245929	-0.365297	0.168265	-0.181742	0.0167555	0.323487	-0.373882	0.279218	0.00503233	-0.0676531	0.624816	0.481036	-0.00375647	-0.292633	-0.350509	-0.361885	0.0220852	-0.0941997	0.0386275	-0.112433	0.0202012	0.0990002	0.00689237	-0.0244853	0.273274	0.243073	0.133765	-0.0909239	-0.169844	-0.311993	0.00881669	0.0616891	-0.177534	-0.131037	-0.220162	-0.220162	-0.411552	-0.420091	-0.420091	-0.156242	0.077426	-0.181083	0.135362	0.066586	0.0171802	-0.575364	-0.238564	0.0661892	-0.228961
Tauroursodeoxycholic acid	-0.124435	-0.0582309	0.485974	0.0349258	0.174645	0.0606479	-0.248809	0.182285	0.223935	0.157322	0.258805	0.152283	-0.190504	-0.115636	-0.221089	-0.20365	-0.547426	0.510046	0.577862	-0.0136635	0.31943	0.301914	0.00050405	0.161504	0.496333	0.610171	0.232868	0.261843	-0.259591	-0.297574	0.174453	0.211663	-0.217631	0.00587014	0.0849059	0.0849059	-0.229411	-0.291802	-0.291802	0.383668	0.304447	-0.00816336	0.125911	0.0364343	0.0347914	-0.494209	-0.153642	0.286305	0.255719
Hexanoylcarnitine	-0.12635	0.203596	0.0784103	-0.272868	0.0800947	0.0637843	0.0248285	-0.269646	0.0577203	0.490863	-0.253056	-0.208536	-0.200301	-0.107904	0.391801	0.295806	0.239202	-0.210214	-0.200906	-0.127448	-0.132781	-0.107149	-0.374231	-0.457143	-0.320269	-0.184422	0.196599	0.00963918	0.104335	-0.0323613	0.315858	-0.382828	-0.146619	-0.189936	-0.166637	-0.166637	0.16774	0.143816	0.143816	-0.247527	0.0537232	-0.0512379	-0.293047	-0.129351	-0.155093	-0.126431	-0.0937502	-0.25147	-0.0336197
Hydroxyoctanoyl carnitine	0.00839424	0.338143	-0.0791744	-0.15064	0.354074	0.106887	0.299459	-0.141716	-0.0440514	0.369916	-0.427357	-0.230269	-0.145681	0.0353243	0.410073	0.268838	0.153339	-0.119334	-0.116648	-0.0511889	0.0391937	0.0683791	-0.128254	-0.481182	-0.227422	-0.087245	-0.000552372	-0.208465	0.316775	0.18908	0.390201	-0.464176	0.077228	0.0275382	-0.112955	-0.112955	0.284788	0.309339	0.309339	-0.157723	-0.234286	-0.111272	-0.155284	-0.0308718	-0.0770574	0.0847137	0.118931	-0.274539	0.0879976
Octanoylcarnitine	-0.132988	0.382795	-0.0423342	-0.12917	0.164587	0.0420444	0.0715058	-0.301656	0.018974	0.423761	-0.315847	-0.326797	-0.160221	0.0952708	0.540166	0.486451	0.273511	-0.224708	-0.206957	0.0189223	-0.218947	-0.191498	-0.276869	-0.522566	-0.452348	-0.22641	0.164005	0.0324318	0.23004	0.0319044	0.40604	-0.453508	0.0676439	-0.0556987	-0.0465355	-0.0465355	0.385665	0.33664	0.33664	-0.188907	0.0305084	-0.0538201	-0.196798	-0.0986977	-0.135401	0.0706276	0.0876044	-0.258109	-0.0426708
Decanoylcarnitine	-0.185685	0.346366	-0.0403723	-0.149243	0.14034	0.0439462	0.0607871	-0.252046	-0.0195911	0.360804	-0.341645	-0.340757	-0.201628	0.0506298	0.499617	0.483072	0.219561	-0.221087	-0.209795	-0.0467536	-0.239163	-0.227007	-0.319416	-0.535501	-0.442905	-0.215954	0.16352	0.0465151	0.188076	0.00542733	0.367307	-0.471672	0.0144423	-0.0999763	-0.0686606	-0.0686606	0.344604	0.268239	0.268239	-0.213496	0.00765738	-0.0426695	-0.22031	-0.16701	-0.199704	0.0789872	0.0166754	-0.28928	-0.0448434
Hydroxydecanoyl carnitine	-0.122914	0.381671	-0.0952439	-0.159716	0.23518	0.00998128	0.150161	-0.237676	-0.103169	0.270412	-0.447176	-0.392216	-0.25238	0.0407823	0.469383	0.376187	0.200816	-0.1243	-0.151112	-0.0859466	-0.167504	-0.112827	-0.28385	-0.538521	-0.451882	-0.288678	0.0340756	-0.0474728	0.213981	0.103687	0.344924	-0.501183	0.0201932	-0.0263628	-0.078918	-0.078918	0.290595	0.257549	0.257549	-0.187605	-0.149995	-0.148205	-0.317604	-0.193971	-0.212541	0.187845	0.0515678	-0.377681	-0.0232208
Dodecenoylcarnitine	-0.139881	0.31815	-0.213456	-0.193526	-0.00877084	0.0520078	-0.00742549	-0.349044	-0.190826	0.285921	-0.34479	-0.3109	-0.231889	-0.0596445	0.370651	0.348804	0.309526	-0.233075	-0.210556	-0.0430678	-0.318441	-0.304745	-0.32629	-0.557701	-0.454876	-0.310007	0.110908	-0.118206	0.124241	-0.0874278	0.256167	-0.439714	-0.0246964	-0.116888	-0.160189	-0.160189	0.271639	0.234782	0.234782	-0.287971	-0.081018	0.00612343	-0.249115	-0.0749692	-0.120658	0.00267589	0.0207637	-0.347341	-0.218904
Dodecanoylcarnitine	-0.264497	0.181672	-0.0649403	-0.274293	0.0577742	0.0648355	-0.0104541	-0.14345	-0.139792	0.200258	-0.305615	-0.285436	-0.308807	-0.134793	0.353462	0.319383	0.169044	-0.243194	-0.227884	-0.288424	-0.226794	-0.225314	-0.395862	-0.585119	-0.369413	-0.248989	0.0518055	-0.0232341	0.104339	-0.0873664	0.281931	-0.489187	-0.173889	-0.178901	-0.189032	-0.189032	0.126235	0.0487046	0.0487046	-0.324704	-0.0768258	-0.119506	-0.348107	-0.330874	-0.368339	-0.0307417	-0.208774	-0.405021	-0.120791
Hydroxytetradecenoylcarnitine	-0.483187	0.222621	-0.0940774	-0.255679	0.112459	0.304468	-0.077172	-0.00619469	-0.124992	0.0592889	-0.157169	-0.128636	-0.149756	-0.0909197	0.3852	0.467817	0.160574	-0.27357	-0.234127	-0.277085	-0.31584	-0.341088	-0.368126	-0.572691	-0.419801	-0.144657	0.200525	0.055562	0.0663375	-0.0177742	0.368737	-0.394639	-0.118684	-0.092053	-0.0453985	-0.0453985	0.238195	0.0990338	0.0990338	-0.261699	0.0214262	-0.101478	-0.105566	-0.400029	-0.459601	-0.0628307	-0.218094	-0.320313	-0.0944681
13-14-dihydro-15-keto Prostaglandin D2	-0.147743	0.0511513	0.106025	-0.324076	0.0303939	0.118536	-0.123459	-0.271957	0.077556	0.385157	-0.0847241	-0.147584	-0.206954	-0.303889	0.0062795	-0.122252	-0.00886872	-0.0690541	0.00623679	-0.0900278	0.0145402	-0.0867206	-0.467477	-0.517539	-0.111569	0.0742729	0.192255	-0.0896049	-0.245901	-0.23813	0.16864	-0.216067	-0.126098	-0.360833	-0.150724	-0.150724	-0.0866061	-0.0914849	-0.0914849	-0.182371	0.00781476	-0.127631	-0.309904	0.0774709	0.02519	-0.397942	-0.0234005	-0.245466	-0.0209712
Arachidonic acid	-0.0754622	-0.123086	0.331439	-0.214911	-0.0798761	0.0493264	-0.540903	-0.0902471	-0.082121	0.412401	0.307819	0.0309852	-0.0331757	-0.29218	-0.082231	-0.118515	0.0337895	-0.327997	-0.235542	-0.0645841	-0.220071	-0.151912	-0.354823	-0.362923	-0.145967	-0.0218946	0.180405	0.315401	-0.0111601	-0.229279	0.0414759	-0.111471	-0.188864	-0.395016	-0.146573	-0.146573	-0.230311	-0.262081	-0.262081	-0.321246	0.415885	0.0250434	-0.137626	-0.128531	-0.143831	-0.483253	-0.234606	-0.188777	-0.105068
Adrenic Acid	-0.126902	-0.0664906	0.0610404	-0.469407	-0.164386	-0.0659123	-0.220638	-0.244862	-0.26752	0.271315	-0.099397	-0.20577	-0.264043	-0.441108	-0.11075	-0.224165	0.160696	-0.299648	-0.285817	-0.227936	-0.17093	-0.202132	-0.4389	-0.485475	-0.273718	-0.21846	-0.000864649	-0.14244	-0.157216	-0.219385	-0.11692	-0.241688	-0.246645	-0.470303	-0.33647	-0.33647	-0.272952	-0.238612	-0.238612	-0.491893	-0.110855	-0.0736045	-0.412262	-0.18946	-0.221656	-0.350007	-0.205858	-0.375034	-0.130101
Dihomo-g-linolenic acid	-0.169218	-0.22175	0.0643334	-0.36954	-0.212037	-0.147586	-0.317562	-0.292394	-0.191518	0.324602	0.212575	-0.142371	-0.448997	-0.376017	-0.179548	-0.337456	-0.0836447	-0.243419	-0.124521	-0.208323	-0.476439	-0.401772	-0.251658	-0.357212	-0.320132	-0.399394	-0.0658799	-0.10058	-0.266639	-0.334183	-0.202907	-0.2418	-0.403056	-0.546084	-0.498084	-0.498084	-0.383743	-0.398743	-0.398743	-0.420418	-0.00863342	-0.0570837	-0.390193	-0.234927	-0.291438	-0.571947	-0.377078	-0.193219	-0.153673
Tetradecenoylcarnitine	-0.198401	0.155495	-0.332978	-0.366134	-0.138598	0.0749451	-0.0950448	-0.440228	-0.297742	0.136349	-0.282385	-0.301732	-0.326375	-0.227704	0.287745	0.172129	0.440585	-0.26265	-0.236542	-0.189039	-0.375751	-0.377719	-0.393846	-0.556995	-0.460587	-0.45366	0.00166439	-0.268965	-0.0330216	-0.241042	0.117045	-0.399112	-0.143327	-0.191568	-0.289862	-0.289862	0.0810939	0.0982133	0.0982133	-0.418793	-0.17828	-0.0678547	-0.378796	-0.140678	-0.198963	-0.119281	-0.100051	-0.428276	-0.387895
Docosapentaenoic Acid	-0.140886	0.14322	-0.0970088	-0.2938	0.0225409	-0.0564805	-0.0495203	-0.433617	-0.0673043	0.426094	-0.134728	-0.391759	-0.317408	-0.0579657	0.348393	0.195581	0.171457	-0.337118	-0.272372	-0.0339459	-0.481733	-0.40315	-0.309446	-0.559507	-0.559329	-0.41642	0.0749442	-0.0660645	0.00276722	-0.100939	0.126189	-0.489808	-0.0521459	-0.328123	-0.240287	-0.240287	0.161073	0.140815	0.140815	-0.354926	-0.035241	-0.006461	-0.288867	-0.126343	-0.184444	-0.146462	-0.0387526	-0.259173	-0.0770875
Docosahexaenoic acid	-0.149061	0.143996	-0.138019	-0.27414	-0.0282603	-0.0550508	-0.156966	-0.485755	-0.112043	0.389814	-0.0313605	-0.374064	-0.293562	-0.0539849	0.320289	0.161876	0.254484	-0.350896	-0.273664	0.0207031	-0.558737	-0.467339	-0.283764	-0.540362	-0.621348	-0.483576	0.0579709	-0.0550197	-0.0233241	-0.149485	0.0923012	-0.432663	-0.0231997	-0.316322	-0.241287	-0.241287	0.13503	0.125721	0.125721	-0.367238	0.01035	-0.0280984	-0.280463	-0.105458	-0.167169	-0.174599	-0.00777648	-0.257279	-0.166764
LPA(16:0)	-0.20752	0.108446	-0.131002	-0.278763	-0.0443339	-0.0611644	-0.175029	-0.466107	-0.107222	0.359601	0.0029971	-0.361247	-0.300984	-0.0676447	0.318033	0.157151	0.218721	-0.37531	-0.284076	-0.0108327	-0.595463	-0.515521	-0.306261	-0.566118	-0.619451	-0.499899	0.0314102	-0.0386016	-0.0535892	-0.173599	0.0779444	-0.434066	-0.0319965	-0.359954	-0.251588	-0.251588	0.111686	0.0846252	0.0846252	-0.389037	0.0163885	-0.0367021	-0.306876	-0.140794	-0.211077	-0.188608	-0.0449362	-0.275125	-0.177324
5-OxoETE	0.579556	-0.327492	0.00327297	0.0795342	0.035519	0.26305	-0.0258906	0.468481	0.260693	-0.0882892	0.312405	0.130425	-0.0399884	0.0354926	-0.15928	-0.0563441	0.134076	-0.0499071	-0.0875387	-0.279348	0.210618	0.409999	0.0531275	0.0569123	0.233452	0.402476	0.325492	0.044068	0.0769256	0.0117032	0.110208	-0.345836	-0.172931	0.0467958	-0.0757759	-0.0757759	-0.122681	-0.134277	-0.134277	0.0638701	0.0587511	0.0711769	0.150134	0.240823	0.320796	0.0777403	-0.178374	0.121461	0.0671087
Eicosapentaenoic acid	-0.100715	0.0767679	-0.0645524	-0.198993	0.153503	0.0688211	0.090752	-0.537895	0.260468	0.504985	-0.0678161	-0.232549	-0.0695183	0.0731424	0.449731	0.251115	0.257321	-0.382844	-0.286574	0.23375	-0.437888	-0.401381	-0.292846	-0.376802	-0.557239	-0.493843	0.132239	-0.0254147	-0.0181308	-0.0155578	0.143038	-0.349893	0.132575	-0.308222	-0.166364	-0.166364	0.25157	0.231113	0.231113	-0.288968	0.0374282	-0.163497	-0.218155	0.0528889	0.00151461	-0.0469886	0.154974	-0.165345	-0.154992
Asymmetric dimethyl arginine	0.081364	0.355524	0.506353	0.328425	0.0890189	0.0115804	-0.143875	0.104672	0.084587	0.40497	0.32398	0.418408	0.423347	0.331617	0.0421718	0.233098	0.00495903	-0.146455	-0.0443346	0.267871	0.0733794	0.100677	0.45522	0.236176	-0.108183	-0.030751	0.279061	0.325622	0.531548	0.429569	0.296444	0.380747	0.00847848	0.366298	0.251716	0.251716	0.197301	0.157021	0.157021	0.173319	0.501289	-0.0966977	0.45909	-0.204141	-0.179131	-0.335283	0.00292469	0.385869	0.199114
Anthranilate	-0.128136	-0.122636	-0.229397	-0.319356	-0.169667	0.360046	-0.236764	-0.123484	-0.0864544	-0.278848	0.124952	0.195032	-0.102666	-0.397351	-0.392546	-0.409954	0.145133	0.221521	0.273826	-0.11435	0.242758	0.079134	-0.192379	-0.0407169	0.181085	0.196549	0.117843	-0.382616	-0.461351	-0.415666	-0.00480037	0.235744	-0.203206	0.0690212	-0.0596115	-0.0596115	-0.297012	-0.216467	-0.216467	0.0233552	-0.144027	-0.30328	-0.0251841	0.151679	0.111991	-0.500477	-0.0460179	-0.0506601	-0.334979
5-L-Glutamyl-taurine	0.413938	-0.139726	0.0701964	-0.0231788	0.190422	-0.0111059	0.323591	-0.0883348	0.140521	0.269433	-0.21571	-0.017246	0.0504736	0.141357	-0.101938	-0.0903	-0.215699	-0.14628	-0.0836663	0.185968	0.310235	0.2565	0.336712	0.302957	0.168906	0.04809	-0.0165645	-0.156615	0.343666	0.161954	-0.0487645	-2.46404e-05	-0.0389452	0.192331	-0.0279376	-0.0279376	0.05966	0.152314	0.152314	0.00459425	-0.0731349	-0.0937847	0.392984	-0.0364656	-0.0087285	-0.195737	-0.000272066	0.290945	0.190385
UMP	0.316433	-0.0112582	-0.0551533	0.0887916	-0.24989	-0.181586	-0.174321	-0.493442	0.24808	0.0842489	0.401729	0.161138	0.00452997	0.219148	0.148304	-0.112369	0.222759	0.0749978	0.170552	0.24047	-0.202454	0.0269509	0.163863	0.209273	-0.0416096	-0.427499	0.0845776	-0.071616	-0.0885873	-0.129747	0.0439933	0.219574	0.0159846	0.246862	0.126147	0.126147	0.0719361	0.205729	0.205729	0.221796	0.239253	-0.0605511	-0.0518303	0.356349	0.361406	-0.272615	0.133584	0.280258	-0.310566
D-Glucosamine	0.341737	-0.0162797	0.00540674	-0.0127168	-0.33454	-0.257661	-0.064568	-0.21415	0.12589	-0.166339	0.448546	0.221051	-0.127514	0.188984	-0.0514143	-0.207563	0.2582	0.0978385	0.142869	-0.0330879	-0.0566349	0.16317	0.354567	0.289848	-0.0342102	-0.392045	0.0963033	-0.296601	-0.100778	-0.0332749	-0.0244011	0.228935	-0.166528	0.345603	0.0473701	0.0473701	-0.0835854	0.0462697	0.0462697	0.178277	-0.0466177	-0.219173	-0.0466742	0.107652	0.131972	-0.32216	-0.049937	0.369521	-0.189833
Butenylcarnitine	0.389316	0.0121205	-0.182771	-0.013195	-0.29232	-0.114314	-0.0706047	-0.272859	0.108504	-0.243197	0.283489	-0.0739737	-0.408315	0.171162	-0.00495199	-0.143104	0.277632	0.348127	0.337742	-0.221066	-0.0892999	0.146019	0.249239	0.247643	-0.116178	-0.302427	0.24245	-0.28388	-0.250007	-0.125148	0.0290953	0.014685	-0.338747	0.364848	2.27253e-05	2.27253e-05	-0.0707392	0.0411109	0.0411109	0.313654	-0.0693624	-0.13326	-0.108286	0.104283	0.169786	-0.212982	-0.13351	0.326543	-0.142579
Hexenoylcarnitine	0.196427	0.182334	-0.182603	0.074153	-0.334198	-0.12086	-0.22549	-0.290008	-0.004401	-0.373144	0.18195	-0.151319	-0.238215	0.139503	-0.0987561	-0.0709589	0.236622	0.300766	0.245024	-0.0360123	-0.270212	-0.0771763	-0.039494	0.0770287	-0.414418	-0.42984	0.324098	-0.0389712	-0.373199	-0.0356209	-0.0559111	0.0751424	-0.177442	0.244592	0.184422	0.184422	-0.00893269	-0.00371605	-0.00371605	0.284555	0.00892795	-0.20264	-0.236418	0.0665572	0.165794	0.0605906	0.0299854	0.0741442	-0.248195
Nicotinate ribonucleotide	0.396615	-0.0882082	-0.0239853	0.147379	-0.422734	-0.191609	-0.201524	-0.176235	0.0839642	-0.134045	0.387063	0.306273	-0.063347	0.0883516	-0.182019	-0.272418	-0.0109842	0.282031	0.337272	-0.0125568	0.00404232	0.217938	0.268422	0.366177	0.281954	-0.135265	0.122685	-0.115172	-0.125409	-0.139317	-0.0447898	0.331895	-0.244947	0.343061	0.124655	0.124655	-0.10147	0.0129426	0.0129426	0.356626	0.194003	0.117968	0.0513501	0.307345	0.344752	-0.369605	-0.101385	0.381547	-0.203305
Hydroxyundecanoyl carnitine	0.229441	0.178168	-0.142697	0.254796	-0.457842	-0.246584	-0.128653	-0.394888	0.0494983	-0.286816	0.166594	0.0878613	0.0524275	0.23856	0.0649265	-0.0444663	0.262148	0.378984	0.357188	0.0675524	-0.0232157	0.0473734	0.205979	0.36196	0.0748828	-0.279702	0.0910252	-0.0772566	-0.184676	-0.0469392	-0.0480986	0.474519	-0.00994125	0.417994	0.32104	0.32104	0.0965919	0.222824	0.222824	0.434898	0.167779	0.11825	-0.0611635	0.303362	0.356299	-0.0194048	0.148531	0.294424	-0.223651
Hydroxytridecanoyl carnitine	0.0822228	-0.00995981	-0.0911236	-0.0166082	-0.537684	-0.381865	-0.128003	-0.334242	-0.00429862	-0.33325	0.14378	0.192709	0.185202	0.0142542	-0.139564	-0.202309	0.209641	0.0572202	0.0199988	0.257737	-0.0434584	-0.0047433	-0.0204089	0.279671	0.057478	-0.356946	-0.0688821	-0.146095	-0.286294	-0.151648	-0.290642	0.50398	0.141612	0.160916	0.255207	0.255207	-0.0243002	0.0873572	0.0873572	0.0954829	-0.0184895	-0.0380015	-0.163035	0.280968	0.300315	0.00521874	0.226365	0.110824	-0.389799
Hydroxyhexadecenoylcarnitine	0.303226	-0.149735	-0.138851	-0.0956503	-0.436601	-0.260257	-0.213674	-0.462701	0.0598709	-0.129173	0.354675	0.107466	-0.167355	0.0343548	-0.0920325	-0.327186	0.216078	0.129019	0.189628	0.053109	-0.100505	0.0686948	0.180213	0.294944	0.0576534	-0.394841	-0.0181183	-0.262067	-0.23078	-0.298417	-0.148892	0.283702	-0.169273	0.240041	0.0182072	0.0182072	-0.145163	0.0367427	0.0367427	0.141191	0.055734	-0.0915384	-0.0936953	0.222702	0.232328	-0.406515	-0.0290342	0.281827	-0.353589
(7Z-10Z-13Z-16Z-19Z)-Docosa-7-10-13-16-19-pentaenoic acid	-0.0392051	0.131354	-0.201248	-0.148407	0.0797112	-0.0117725	-0.0313431	-0.608598	-0.11535	0.495441	-0.329068	-0.495417	-0.18247	-0.0734306	0.214872	0.062745	0.241914	-0.343306	-0.275173	0.153046	-0.366635	-0.455002	-0.300508	-0.456016	-0.631498	-0.532133	-0.110352	-0.032504	0.0875382	-0.066089	-0.00944522	-0.369978	0.0276993	-0.355791	-0.302335	-0.302335	0.0735467	0.0896363	0.0896363	-0.39383	-0.00949305	-0.159717	-0.333551	-0.0976486	-0.12266	-0.0161536	0.10165	-0.398855	-0.18902
(5Z-8Z-11Z-14Z-17Z)-Icosapentaenoic acid	0.0241807	0.0580773	-0.125171	-0.0666803	0.172478	0.0787247	0.0249179	-0.702867	0.241945	0.518044	-0.162804	-0.379853	-0.0235407	0.0895784	0.316751	0.104002	0.280993	-0.306326	-0.208868	0.337329	-0.323852	-0.404384	-0.265021	-0.257156	-0.610829	-0.560487	0.0209815	0.0578742	0.00175219	-0.0249997	0.0394174	-0.229211	0.143244	-0.279486	-0.157778	-0.157778	0.148555	0.170209	0.170209	-0.232209	0.129324	-0.298839	-0.249505	0.0499301	0.0439151	0.0074256	0.231742	-0.221457	-0.204129
Essential Fatty Acids	-0.0178014	0.0452691	-0.160555	-0.0782704	0.0874554	0.0395669	-0.0676151	-0.713712	0.0566353	0.4816	-0.217476	-0.451218	-0.126588	-0.0297465	0.162787	-0.0194025	0.211749	-0.262954	-0.162232	0.248021	-0.348145	-0.480122	-0.286856	-0.298779	-0.616915	-0.571522	-0.0586751	0.0347981	-0.0440176	-0.101919	-0.0616575	-0.216553	0.0278456	-0.355625	-0.25352	-0.25352	0.0141835	0.0314653	0.0314653	-0.283795	0.0996757	-0.26793	-0.316661	-0.0399533	-0.0447568	-0.0703521	0.134598	-0.301822	-0.22659
Prostaglandin E1	-0.107063	-0.165788	0.421124	-0.0471449	-0.0645723	0.107584	-0.603843	0.0194599	0.130646	0.273382	0.55604	0.196463	0.207173	-0.0788277	-0.103383	-0.0463191	-0.151455	-0.209545	-0.116405	0.093869	-0.183883	-0.0860385	-0.147829	0.00605551	-0.044272	0.131107	0.310492	0.572513	-0.0450075	-0.109801	0.0407325	0.197826	-0.107726	-0.150312	0.186772	0.186772	-0.110258	-0.157533	-0.157533	-0.00145991	0.70149	0.0955415	0.230343	-0.120884	-0.108094	-0.47845	-0.190558	0.15978	0.0608986
Body Fat	0.366698	-0.249917	0.027782	-0.316784	0.0255479	0.130805	-0.0675511	-0.381226	0.409728	0.247116	0.153116	-0.0377621	-0.150141	-0.201807	-0.0846878	-0.373641	0.255685	0.0837131	0.111444	0.121726	0.227993	0.280664	-0.315756	-0.0618346	0.11246	0.0859169	0.252808	-0.226295	-0.394516	-0.356793	0.0248043	-0.0874189	-0.0283157	-0.174663	-0.118555	-0.118555	-0.206067	-0.060148	-0.060148	-0.0119529	-0.0373277	-0.26753	-0.243738	0.508969	0.522322	-0.307192	0.179306	0.00463055	-0.202778
Eicosatetraenoic acid	0.0310168	-0.119078	-0.108015	0.03718	-0.182334	0.0100216	-0.46134	-0.418749	-0.205289	0.117058	-0.0816424	-0.377038	-0.119971	-0.258989	-0.374369	-0.378131	-0.0106402	0.00347953	0.0582303	0.0491898	-0.0733468	-0.295768	-0.292901	-0.122649	-0.250331	-0.178609	-0.123385	0.220479	-0.199651	-0.316713	-0.267606	0.0815006	-0.174932	-0.303272	-0.148609	-0.148609	-0.355887	-0.336715	-0.336715	-0.124781	0.275174	-0.156505	-0.265721	-0.0868812	-0.0355729	-0.189984	-0.05818	-0.307547	-0.233738
(8Z-11Z-14Z)-Icosatrienoic acid	-0.0861317	-0.103367	-0.127311	0.00857791	-0.146596	-0.0136938	-0.300225	-0.53963	-0.217516	0.163078	-0.124516	-0.370145	-0.253422	-0.252754	-0.338045	-0.399611	-0.0831328	0.0498101	0.150268	0.0308493	-0.229586	-0.475257	-0.195322	-0.0863746	-0.338904	-0.386931	-0.164626	0.0403168	-0.283278	-0.281267	-0.335488	0.0847868	-0.260932	-0.378733	-0.314073	-0.314073	-0.381473	-0.381047	-0.381047	-0.155531	0.10793	-0.19679	-0.316703	-0.171953	-0.148772	-0.286728	-0.120986	-0.2492	-0.221651
Carnosine	0.236003	0.373042	-0.201758	0.251161	0.120014	0.0383264	-0.108283	-0.139907	0.0481048	0.198141	0.247861	-0.136101	-0.0451357	0.410667	0.298898	0.274996	0.2344	-0.0433881	0.047237	0.226207	-0.221302	-0.0423193	0.294453	-0.231719	-0.329073	-0.0557558	0.134743	-0.00389954	0.299535	0.0599937	0.407393	-0.269183	0.242448	0.32027	0.117267	0.117267	0.395161	0.408914	0.408914	0.169152	0.151951	-0.00417845	0.212422	0.240139	0.202213	-0.00603051	0.282338	0.134191	-0.0111398
Tetradecenoic acid	-0.168362	0.394454	0.0965368	0.0100733	0.0655407	0.0389596	-0.0746087	-0.498661	-0.0926972	0.246423	-0.229627	-0.17451	-0.0367937	-0.0392583	0.192142	0.0339043	0.15165	0.127641	0.197777	0.0644821	-0.0384386	-0.219082	-0.22823	-0.346861	-0.221415	-0.208334	0.116514	-0.0571591	-0.0920577	-0.00424141	0.165887	0.0962413	0.0576909	-0.0951435	0.0452555	0.0452555	0.0662238	0.0865156	0.0865156	0.00633666	0.0460477	-0.13274	-0.278395	0.0308923	0.0091181	-0.185819	0.180609	-0.207386	-0.0801557
Hexadecenoic acid	-0.163977	0.546727	0.113819	0.242334	0.222995	0.133567	-0.040188	-0.476484	-0.0175246	0.217051	-0.159885	-0.0814621	-0.0635378	0.146272	0.30141	0.144385	0.00021336	0.509849	0.600244	0.175039	-0.030639	-0.138945	0.00135426	-0.137634	-0.0411884	-0.0290112	0.241762	-0.00976426	-0.105353	0.0209463	0.320622	0.214579	0.0975056	0.154948	0.174411	0.174411	0.207601	0.209105	0.209105	0.372351	0.141716	0.0173958	-0.0541417	0.192085	0.168419	-0.191626	0.267377	0.0460717	0.0134799
Octadecatrienoic acid	-0.136471	0.196886	-0.0897419	-0.0828464	0.0563842	-0.0224804	0.041753	-0.387299	-0.204889	0.471335	-0.395204	-0.304792	-0.0679559	-0.167787	0.0346676	-0.0216868	0.0549319	-0.252385	-0.202313	0.0898949	-0.195033	-0.364589	-0.254824	-0.421499	-0.451352	-0.358585	-0.157777	-0.0557059	0.112658	0.0697959	-0.029785	-0.206774	-0.021703	-0.354351	-0.283188	-0.283188	0.00474437	-0.00766827	-0.00766827	-0.340509	-0.06297	-0.0986399	-0.310263	-0.128749	-0.161037	-0.0425842	0.0591586	-0.401309	-0.0557581
Tetradecanoic acid	-0.279605	0.135649	0.184148	0.0190325	0.0254484	0.152896	-0.282336	-0.31143	-0.113247	0.301378	-0.137306	-0.0744283	0.068107	-0.249468	-0.173727	-0.130098	-0.104939	-0.0796389	0.0496403	0.113027	-0.0504726	-0.356703	-0.381945	-0.36315	-0.20048	-0.0882522	0.0793176	0.173229	-0.128078	-0.12855	0.00259164	0.126243	-0.0481128	-0.365992	-0.0749948	-0.0749948	-0.1637	-0.250931	-0.250931	-0.169748	0.222607	-0.21118	-0.219472	-0.108307	-0.124492	-0.316507	0.0118472	-0.326179	-0.148348
Octadecadienoic acid	-0.131484	0.145423	-0.0680551	-0.0896281	0.0159423	0.0422336	-0.102877	-0.430447	-0.247188	0.431005	-0.382148	-0.268058	0.0295898	-0.259046	-0.0830337	-0.123318	0.091249	-0.224621	-0.178734	0.141774	-0.100372	-0.333099	-0.327146	-0.35723	-0.377178	-0.292551	-0.150648	0.0180094	0.0641165	-0.00997617	-0.0911313	-0.0528664	-0.0171918	-0.351993	-0.227622	-0.227622	-0.0882679	-0.0741134	-0.0741134	-0.335255	0.0449586	-0.12457	-0.282925	-0.101854	-0.116964	-0.10085	0.0807058	-0.435183	-0.140933
Octadecenoic acid	-0.204112	0.155192	-0.124116	-0.1549	0.108568	0.233544	-0.171647	-0.463469	-0.190597	0.299107	-0.317699	-0.261124	0.0214523	-0.288406	-0.0451576	-0.151403	0.154508	-0.114098	-0.0476955	0.101616	-0.0130782	-0.284811	-0.414085	-0.441995	-0.324623	-0.170139	-0.0742589	-0.0310825	-0.0767563	-0.108681	0.027329	-0.0304733	0.0330117	-0.282353	-0.130843	-0.130843	-0.0914795	-0.0568748	-0.0568748	-0.252916	0.0407254	-0.249074	-0.271528	-0.0339946	-0.065037	-0.174317	0.140405	-0.461916	-0.19198
Unsaturated Fatty Acids	-0.180835	0.211448	-0.0757723	-0.0807719	0.0934515	0.163813	-0.150155	-0.485004	-0.193306	0.348574	-0.328625	-0.258765	0.00671079	-0.233598	-0.01796	-0.115564	0.114862	-0.0626426	0.00494469	0.129098	-0.0473836	-0.297919	-0.351327	-0.392071	-0.3201	-0.201003	-0.057178	-0.00485435	-0.0451888	-0.0712123	0.0265222	-0.00279379	0.0201318	-0.262939	-0.127324	-0.127324	-0.0606287	-0.03614	-0.03614	-0.200573	0.0684521	-0.182911	-0.264525	-0.0263192	-0.0506505	-0.166802	0.141568	-0.404777	-0.157197
4-Acetamidobutanoate	0.0354556	-0.135318	0.265208	-0.0971874	0.111234	-0.14373	0.134488	-0.39169	0.427156	0.713266	-0.0347313	-0.0173813	0.0620083	0.0377767	0.0933999	-0.0262156	-0.144405	-0.199991	-0.134268	0.395432	-0.0464685	-0.0551185	-0.0172226	0.240868	-0.167418	-0.278697	-0.0113675	0.177336	0.0736585	0.0340667	-0.057923	0.0719272	-0.0596265	-0.202569	-0.155115	-0.155115	0.0254312	0.0500244	0.0500244	-0.0812955	0.257096	-0.151028	-0.0173816	-0.0241914	-0.020372	-0.226285	0.0286642	0.173499	0.0858971
Biliverdin	-0.106087	-0.15076	-0.37393	-0.213503	-0.222381	-0.24102	-0.244871	-0.297976	-0.249427	-0.219092	0.278643	-0.397224	-0.431128	-0.0223383	0.0914247	-0.152976	0.167567	-0.159661	-0.171446	-0.224239	-0.77381	-0.484778	-0.0636044	-0.220931	-0.653397	-0.729725	-0.248361	-0.0700323	-0.279343	-0.108576	-0.287332	-0.323234	-0.147283	-0.232084	-0.239206	-0.239206	-0.148525	-0.110521	-0.110521	-0.233129	-0.1274	-0.0160671	-0.389188	-0.244203	-0.258292	0.0651428	-0.188467	-0.18777	-0.167971
Cadaverine	-0.223391	0.217882	-0.0511434	0.165802	0.130944	0.194003	0.169112	0.27817	0.0597347	-0.314393	-0.0107166	-0.0384373	0.163937	0.261633	0.089579	0.306212	-0.29904	-0.0237158	-0.0203143	-0.115518	-0.1652	-0.207789	0.0279659	-0.191964	-0.225777	0.126988	0.282618	0.119275	-0.0549239	0.426175	0.124565	-0.0754563	0.144568	0.0929455	0.386422	0.386422	0.337499	0.184	0.184	0.215628	-0.0309577	0.101618	0.272502	-0.147233	-0.144071	0.242451	0.0402446	0.087555	0.375022
Glucosinolate	0.0416101	0.230015	0.306698	0.32398	0.0344109	-0.280655	0.257354	0.415865	0.111567	0.369662	0.0778587	0.124335	0.125026	0.389593	0.121796	0.339327	-0.335392	0.1331	0.0391958	0.0176975	0.0656665	0.214094	0.669705	0.543194	0.075959	0.259631	0.0356826	0.311596	0.476128	0.529467	0.109227	0.15907	-0.131641	0.330496	0.123287	0.123287	0.295676	0.259441	0.259441	0.363988	0.282626	0.499008	0.512045	-0.233672	-0.205052	0.0861918	-0.148437	0.613354	0.739195
Butyrylcarnitine	0.373663	0.133889	0.162241	0.240581	-0.250165	-0.169023	0.0622001	0.121119	0.283229	-0.0804682	0.456124	0.440358	0.118485	0.388785	-0.0149631	0.0459629	0.128341	0.230772	0.253181	0.0480775	0.264447	0.418626	0.632175	0.548444	0.272866	0.0923951	0.247638	-0.137073	0.155894	0.142276	0.199565	0.401392	-0.0924451	0.634876	0.264366	0.264366	0.144933	0.230134	0.230134	0.464683	0.14525	-0.011921	0.372261	0.182493	0.213096	-0.271955	0.00659072	0.683492	0.098294
Linoleyl carnitine	-0.183912	0.0300958	-0.213863	0.184975	0.0339902	-0.224215	0.415557	0.0473408	-0.171137	0.143939	-0.0916033	0.32259	0.107005	-0.00440176	0.00946365	-0.134839	-0.317146	0.00388085	0.0779678	0.218538	-0.223782	-0.1962	0.330382	0.0464494	0.204318	-0.204865	-0.588109	-0.373962	0.142551	0.179326	-0.167438	0.0801435	0.204394	-0.127801	-0.301545	-0.301545	0.0571624	0.068931	0.068931	-0.0726602	-0.364991	0.289406	-0.0396455	0.254259	0.11624	0.0974679	0.153414	-0.0167489	-0.000127436
Palmitoylcarnitine	-0.0870574	0.28362	0.0011256	0.495427	0.189011	-0.132531	0.428579	0.253876	-0.0403403	0.264555	-0.078274	0.283765	0.357857	0.274676	0.105376	0.162392	-0.277844	-0.0513362	-0.00794166	0.269044	-0.132334	-0.150767	0.432246	0.0382618	0.0224248	-0.0476759	-0.327101	-0.0304626	0.410107	0.54864	0.0305078	0.0727318	0.320268	-0.0137487	-0.0632883	-0.0632883	0.269621	0.190797	0.190797	0.0781807	-0.106815	0.298918	0.151381	0.165586	0.0925133	0.331917	0.246999	0.0615713	0.287982
Oleoylcarnitine	-0.121427	0.205889	0.00183271	0.421605	0.0557494	-0.188288	0.470317	0.333842	-0.0768749	0.130323	-0.0137188	0.434601	0.362238	0.240121	0.0714626	0.132135	-0.294135	-0.107046	-0.0578169	0.145088	-0.141255	-0.135641	0.489497	0.0931735	0.117444	-0.10362	-0.359453	-0.145326	0.393951	0.558069	-0.0218012	0.141462	0.236923	0.0266472	-0.068209	-0.068209	0.231263	0.162389	0.162389	0.0402113	-0.188171	0.324235	0.164496	0.0970213	0.0100788	0.244851	0.122309	0.124288	0.258071
[truncated: 300 more columns]

## Sheet: 2-Way MA
compound	I. Oliviera	Aru	Marcato	Polanc	Consonni	Ulissi	Petilli	Costa	Bohli	Laengen	Riabushenko	Conti	Philipsen	Sutherland	Durasek	Troia	Pogazar	Bystrom	Henao	Gaviria	Ferrari	Gabriel	I. Oliviera	Aru	Marcato	Polanc	Consonni	Ulissi	Petilli	Costa	Bohli	Laengen	Riabushenko	Conti	Philipsen	Sutherland	Durasek	Troia	Pogazar	Bystrom	Henao	Gaviria	Ferrari	Gabriel
Performance Group	1	1	1	1	2	1	1	1	2	1	2	1	1	1	2	2	1	2	2	2	2	2	1	1	1	1	2	1	1	1	2	1	2	1	1	1	2	2	1	2	2	2	2	2
Time	1	1	1	1	1	1	1	1	1	1	1	1	1	1	1	1	1	1	1	1	1	1	2	2	2	2	2	2	2	2	2	2	2	2	2	2	2	2	2	2	2	2	2	2
Body weight	68.7	65.5	70	63	74	66.5		71	75	83.4	62.3	66.8	73.1	79	60	85	68.2	76	65		71.7		68.7	65.5	70	63	74	66.5		71	75	83.4	62.3	66.8	73.1	79	60	85	68.2	76	65		71.7
Body Fat	0.106	0.115	0.106	0.096	0.114	0.103		0.091	0.098	0.098	0.105	0.097	0.094	0.105	0.107	0.11	0.11	0.099	0.101		0.112		0.106	0.115	0.106	0.096	0.114	0.103		0.091	0.098	0.098	0.105	0.097	0.094	0.105	0.107	0.11	0.11	0.099	0.101		0.112
[LAC] at 3 to 4.5	1	0.6	1	0.5	0.9	0.5	1	0.7	1	0.8	0.9	0.8	0.6	0.7	1.1	0.6	0.6	0	0.8	1	1.8		2.2	1	1.4	1	3.3	1.4	1.4	1.3	2.5	1.9	2.9	2	1.9	1.4	3.2	4.4	1.1	8		2.7	8.5
[LAC] at 3 to MAX	1	0.6	1	0.5	0.9	0.5	1	0.7	1	0.8	0.9	0.8	0.6	0.7	1.1	0.6	0.6	0	0.8	1	1.8		8.8	5.7	6.8	5.5	7.9	6.8	7	6.5	6.9	8.7	5.8	7	7.2	8	6.5	7.4	7.2	10.7	2.2	2.7	8.5
W/[LAC] at 3 to MAX	211.2	325	210	378	246.667	399	0	304.286	225	312.75	207.667	250.5	365.5	338.571	163.636	425	341	253.333	243.75	0	119.5		42.9375	68.9474	56.6176	63	46.8354	58.6765		60.0769	59.7826	52.7241	53.7069	52.4857	55.8403	54.3125	46.1538	57.4324	56.8333	35.514	118.182		37.9588
HR at 3 to 4.5	116	118	133	137	153	135		126	130	127	136	152	115	112	125	121	128	132	105		147		152	152	171	166	183	165		155	165	151	166	182	153	157	141	166	177	173	152		180
HR at 3 to MAX	116	118	133	137	153	135		126	130	127	136	152	115	112	125	121	128	132	105		147		178	187	196	181	185	183		177	180	171	181	187	178	184	178	176	201	182	140		180
HR/[LAC] at 3 to MAX	116	196.667	133	274	170	270		180	130	158.75	151.111	190	191.667	160	113.636	201.667	213.333	146.667	131.25		81.6667		20.2273	32.807	28.8235	32.9091	23.4177	26.9118		27.2308	26.087	19.6552	31.2069	26.7143	24.7222	23	27.3846	23.7838	27.9167	17.0093	63.6364		21.1765
W/HR at 3 to MAX	1.82069	1.65254	1.57895	1.37956	1.45098	1.47778		1.69048	1.73077	1.97008	1.37426	1.31842	1.90696	2.11607	1.44	2.10744	1.59844	1.72727	1.85714		1.46327		2.12275	2.1016	1.96429	1.91436	2	2.18033		2.20621	2.29167	2.68246	1.72099	1.96471	2.25871	2.36141	1.68539	2.41477	2.03582	2.08791	1.85714		1.7925
L-alanine	25239000	20768050	24508420	22745570	19372070	26182740	19721400	18829750	26711360	23622940	19048030	21809910	30120950	17905180	24651100	20435640	20749770	23672020	9772152	17942110	29335730	19765880	24090950	23367810	26381930	26328680	23137350	26342260	23773430	23211170	30587480	30766810	26161570	28213790	24725290	29147710	32084160	25694420	25864040	24716890	12248750	16593810	27345280	25949580
L-arginine	3040119	3928938	2800837	2178063	1462617	4946984	1454546	2957980	2308996	3962630	2029111	1974798	3726680	1846861	2695676	2871925	3457519	2601782	1968033	2570800	3982973	1997425	1497313	2733238	2513260	1964406	1964859	4355669	1368867	2961964	2221456	3160806	1870858	2051065	2383084	2993252	3262748	2496762	3125018	2389549	1749376	2311374	2851520	2081036
L-asparagine	3937817	3042102	2869030	3087390	2613847	4306948	2956429	3268960	2956516	3221902	2742640	2662577	3088525	2769159	2640821	3025716	2639351	3064770	2106229	2399572	2413995	2898239	2716293	2480828	2732915	2717209	2767083	3052750	2267636	3069905	3053131	2892014	2707236	2236156	2900555	2378306	2742589	2497830	2581822	2544592	2301917	2304020	2111265	2568723
L-aspartate	4259996	6053328	6038366	2789249	6120942	5902712	3519238	7548050	765470	5424484	3171773	2716154	3751481	4838302	3477416	4327576	3337195	7363284	4311626	1886683	4102013	6642454	2806112	5623358	6267788	2467000	6608878	4567008	3159449	7293370	613416	5077606	2216319	2253302	4267632	3502385	3599306	3382668	3008950	6116354	4960324	1677256	3053029	5398580
L-cysteine	279288	429270	399481	407230	298339	345288	328971	328298	324445	358432	297692	232562	394494	319002	249962	223782	272864	269996	334362	348966	324603	296122	224084	240494	368462	262065	279855	393639	412648	222063	251611	325993	285422	264936	305594	279953	282426	269880	288520	220480	262566	264029	207080	320465
L-glutamate	13507850	15975150	16447160	15515540	25487440	19856430	15563060	17188580	11117220	12791300	15501670	14924000	18086780	21717990	11826190	15088480	19775090	17401290	12068000	13101200	16150380	16842130	11320440	13846370	19466990	14846130	26446240	15715260	17693240	18302340	12041760	12114030	15958500	17155050	22592860	13172820	15356460	15727560	19450660	14493790	11892560	12045920	10740270	19772380
L-glutamine	45737280	42947420	44580500	43279360	35864100	47175580	41203640	38940270	30418110	46556720	44198870	41239520	41725680	50445360	37122400	43801290	37641940	51483260	27739220	41382360	51189640	45971650	41142730	37122730	46006630	41600400	45034370	44052010	49082500	44662850	38002440	55024650	43895730	42413770	48517610	48161520	40074980	42345250	42204500	40415090	31125900	35846910	37677250	45444840
glycine	4068066	4187811	3970754	3869009	3395288	4272970	4896256	4110930	4262892	4280280	4143270	4116563	4334140	4376151	4034379	4257054	3897205	4079538	4094680	3793745	4053847	4713190	3794540	3910080	3983235	4012371	4018882	4122448	4486052	4010240	3522889	3671729	5118829	4530814	4027944	3913052	3974187	4114471	3432458	3254264	3795332	3420765	4059822	4233930
L-histidine	6476360	5716686	6056462	6074702	5503224	8482788	5171440	5203714	5567614	5769050	6374280	4501948	8636129	6828916	5475138	5578148	5382074	6599030	4857588	6523520	4978962	5825660	3321224	5710756	6432138	5170016	6068522	5752734	6904988	5390324	4378192	6479748	5085500	4950966	5518728	5593044	5608190	5715214	4370947	5847880	5095244	5559472	3963965	6733482
L-leucine	109585900	90843820	125583400	77323460	66312560	143134300	80138390	78160890	98877370	138856800	95982840	85146180	188481400	143564800	105064500	123195200	171784600	97681510	92755900	110103800	76226630	91001080	53861710	44546250	108742200	86972980	71096040	69502790	91389220	53895100	81938340	106901800	75956100	92547690	120948000	103678700	151268500	136703400	115471400	106028900	76236200	102601000	55481510	109333300
L-isoleucine	62173040	38385650	49660460	39328380	31726030	60592490	36840620	30585590	44259590	67613000	43912840	38140200	98708450	66089140	44143560	64882370	82672580	49714980	34537680	41054240	31213960	34138490	20070660	20951490	50200240	38052950	33966110	26737220	35370480	23202860	34938270	55448720	31074330	46023380	57856340	51077520	67966140	76053940	49121440	53633010	29865820	41426600	21083210	51788220
L-lysine	18468380	14804150	11736800	14381240	11883180	19813790	11997350	11686920	13645460	18677430	10565740	9619411	18468940	14509910	12259470	12908740	15295880	10486420	15996680	10082090	11403620	12368660	10930300	10883420	12624560	15307040	10140960	10242320	12973330	10826540	12673310	17635800	8101112	9462321	14167240	9993192	15320080	14865600	13107980	13315780	11539390	12013630	7866008	16263350
L-methionine	29591880	16808020	15095480	17092320	12586270	26814140	13128960	8580911	18298220	21136330	14145560	11793200	30449590	19021970	14010360	19860660	20339570	13803550	11231400	16806510	10881630	15174870	14039280	11991970	19079610	20774990	13512500	16982690	19290650	7223428	14341800	21536270	9726698	13198050	20803870	16240780	24324980	24476860	17372800	16822530	10863680	17303950	7140050	20783480
L-phenylalanine	58522890	47522510	50055560	46445130	43324220	66497940	45965360	37326580	48333800	59541440	44714200	42545890	75343380	66361310	48351160	43604960	66171580	49200400	43770320	52549970	38185120	47291520	31926090	37937140	56413850	58965460	49044500	43278400	61025340	36670520	48289270	58509730	33986490	39391620	52443560	44300960	82678980	53873360	52315140	57791220	40208160	52869540	24604530	66288710
L-proline	45006860	37808160	37810970	33511510	27304800	46476560	22572540	24488990	47420510	44189660	28607580	17258700	51284500	34502990	39174600	49011340	50186000	41018600	16136180	28005890	47292210	27093360	24935390	26543750	22051750	26752980	22275220	33063700	22010820	20413400	35229390	39825700	29978880	29916920	27986500	31048240	46884820	42250240	39511950	30298870	14542860	21731450	27704610	29684930
L-serine	3665305	3958064	3230684	3548425	2851569	4155358	3716516	3217439	2725718	3422381	3173113	3020252	3782947	3687566	2871147	3400114	3249523	3717952	2801881	3119276	3233755	3806779	2427236	3184343	3107970	2846256	3599198	3150621	3312350	3297792	2269276	2978010	3434478	2539342	3330612	2860893	3472226	2873390	2866541	3148814	2529387	2343150	2652921	3410760
L-threonine	8868697	9741062	7544536	6729254	5590150	12337890	5191222	6857366	6700194	7032994	5941872	3854256	8346376	7461550	5452606	7839596	6745986	6766580	5177534	6461190	7453666	5875788	5455578	5594492	6735750	6819966	6473600	9761552	5919142	5958470	6040654	6881694	6886200	5596192	5767438	7192552	7160352	6978306	6994242	5085572	5049928	5494436	4611180	7513144
L-tryptophan	54782480	41480090	47182640	47424610	34153140	62305600	38289900	32027070	39131420	52127640	37031580	33333380	65620460	46941410	46965740	31216320	56726440	37513240	30762210	41925690	25748100	33909260	30956090	27363540	53821940	57599820	34338050	44554280	56215700	29866420	33409480	51524530	30567460	31651010	44937440	42427460	67363480	44263270	47574730	46347570	32798530	36597190	20703420	46017460
L-tyrosine	71949760	70379530	48561210	73496900	48097310	84864820	39141470	28111910	46960840	53373460	47117080	39129080	92312760	50425250	41351380	40468710	60551850	34387780	33375870	61534100	34193850	47328510	40409240	37622120	67961620	73112470	41898270	43040920	47414270	23539940	37009130	57729140	26743610	41234700	50605410	50576690	83167170	63302900	55628400	42961450	34271080	46214230	20596630	68470520
L-valine	83477440	64866360	67971520	77185230	56667140	88545600	62119740	58593650	63431020	88833310	67983930	51137810	112529300	83881140	62758480	79408020	101721800	68276900	69731650	66833290	51115790	61943200	38929160	35431200	70467640	68711100	47208640	48494880	70416950	39174580	44594780	73719610	49821380	64086870	75255340	59268380	90638380	91765130	72666860	75774970	45524010	57559510	35309240	76304790
L-cystine	21893.9	41201.4	11671.5	27740	19076.9	23881.3	0	19269.1	27000.2	52088.2	24302.3	21432.4	31644.1	16978.7	0	22439.4	19266.2	0	35651.6	11589.3	11377.6	23156.9	11383.9	14196.5	20967.5	60156.9	10937.4	27019	27033.3	0	0	46043.6	15163.1	17934.5	17903.5	33774.5	13787.7	28322.3	21969.6	52972.6	43013.5	0	0	33662.2
ATP	905730	1265330	1922321	1363944	1421003	1414683	708392	1136362	1325788	1441654	1223180	839394	1481753	1494491	1209590	1137709	1526854	2150579	1164540	1417582	1516301	1189001	618873	832348	1053913	994122	950784	1428282	1110119	1093530	866432	1024630	1030110	547858	943118	816917	1350481	799619	1028623	1152327	1086153	1165038	631450	934037
ADP	1128607	1515802	1801840	1544405	1311077	1596980	2486000	987132	1187765	1376380	1659851	1030908	2114211	1071912	1293708	1163116	2299009	1668396	1806822	1857601	2206045	1572493	461890	749993	702493	913285	921988	1411160	1201613	947461	994902	830182	1080814	755527	711764	679465	1291972	764483	970117	1094508	1487118	1295904	607562	1115839
AMP	914345	1114382	1497976	1083760	834663	1161230	1178605	709941	1072793	933553	1306112	1159853	1433138	1076456	1127706	999303	1716584	1406022	1230166	1189350	1342171	1174840	631828	718977	911914	1044221	722061	1006158	920429	714001	754982	1082406	821288	1412270	795223	875509	925740	813526	1022776	1001679	907027	894726	559416	1355276
dAMP	18075.1	36118.9	78300.7	4758.82	48790.4	15009.2	23705.8	13306.8	9314.18	9276.75	4904.55	4400.87	58716.7	18658.3	32073.3	12144.8	28884.4	58826.8	15251.2	10845.8	56243.6	5764.01	39886.1	12274.7	38730.9	28728.3	26366.5	92726.5	17154.8	18135.2	7304.82	46594.9	8731.6	26060	27214	59590.7	16718.5	26690.2	15515.7	12267.6	14868.2	2258.36	4314.29	12732.9
Adenosine	63977.1	55348.1	43194.5	56249.5	58551.2	70331.5	74946.8	41528.3	47522.7	47800.5	60575.2	53006.8	58822.9	25099.4	55443.5	46950.7	69354.1	61087.1	55116.2	64876.1	74531.8	46914.6	47525.2	42225.9	59486.7	52245.3	42807.5	35078.3	55515.8	33144.1	33073.8	54177.6	46324.5	61017.5	43565.6	48976.5	67100.1	59981.8	61650.9	43849.2	48347.3	58704.6	34591.6	26237.1
Adenine	618197	875629	433282	725092	538416	875608	628149	486420	652628	677690	783909	633488	822548	683905	401922	413888	810713	517696	710055	901128	468404	622184	401535	437238	680910	711267	436622	395538	742366	409777	524791	610072	404015	532989	616444	378030	727504	560775	484418	624509	585148	612926	268332	658727
GTP	7275.39	11720.5	17476	4227.04	14569	14637.2	10198.4	7914.52	8332.24	15217.2	13857.6	4438.2	11015.6	22715.1	11062.5	5817.62	10341.4	15184.1	7548.96	14682	14348.5	4154.61	5089.87	10827	11932	11214.1	7363.72	12903.4	12468.4	4999.72	7384.42	8532.14	6391.5	3963.45	5728.54	4399.71	14455.1	12832.5	3387.19	6244.84	14808.8	7502.14	5662.1	5593.67
GDP	19287.1	22164.7	33633.2	26443	19187.8	28742.9	66056.9	29953.6	18193.4	24575.5	24513	14084	42241.5	26697.7	26138.4	27716	35011.2	29854.6	41678.5	30071.2	28551.1	23057	9872.43	11431.4	13559.2	19325.2	19427.5	25485.6	35834.3	26231.7	16321.9	6429.33	14478	3538.13	9921.13	18196.3	24741.8	16295.5	25122.7	4943.53	40600.7	38194.4	10038.2	6615.4
GMP	23704.1	22813	23784.4	22506.8	15940.6	17651.1	36729.6	15891.9	15135.9	20783.7	20536.7	20766.1	25262.8	19722.3	17413.1	21574.2	25774.6	10441.1	24924.8	22455.5	20745.5	20606.5	17293	16778.8	12885.9	21406.2	17380.9	25117.1	16017.2	14304	6588.44	14130.7	15183.6	16249.3	16290	16824.8	20577	19042.7	19978.5	10550.9	9478.34	7449.68	520.024	22026.5
Guanine	255216	329118	270274	386222	211880	348222	304071	375966	324657	246986	246641	325930	303047	303025	132960	178414	279326	147195	309852	340990	209374	352231	148303	220453	552111	788783	290210	245948	477018	238890	513398	338568	148929	368366	227606	191090	498171	515430	412027	242861	275306	224504	162763	463164
CTP	0	0	5568.78	3200.39	3529.67	3520.05	4319.43	7852.6	3341.03	4812.48	6879.88	0	8346.16	0	4000.86	2621.51	0	7862	3844.49	7674.93	0	9413.28	0	3643.64	5535.69	448.904	3826.84	0	0	0	0	0	0	0	3097.07	2786.66	0	0	0	0	0	1688.89	4757.03	2984.66
CMP	0	6180.61	7103.15	4973.53	7847.75	4596.41	2645.97	5225.28	5079.73	4672.31	6823.32	8861.05	6863.31	5576.16	6329.8	2261.51	7044.24	3307.08	3932.28	1786.28	7287.15	3916.2	1877.95	2260.27	4225.47	3024.82	2606.27	6160.22	9732.96	3853.95	6226.03	2517.73	3197.05	2183.12	2699.67	5619.6	1842.39	1941.95	8919.47	2350.58	3989.4	1745.02	3451.98	2650.75
dCMP	79348.6	46922.3	93989.8	79522.8	81816.8	54289.9	49686.9	43539.6	139377	55678.7	71688.2	67259.5	105354	105660	85099.5	77737.3	114036	45014.7	58514.6	71348.7	57233.4	37723.3	55076.1	40712.9	81178.6	52009.1	87049.5	47586.5	45487.7	42437.3	139234	55688.7	50484	74201.4	123044	74882.4	82786.7	94436.9	82294.5	26417.3	89448.5	56394.8	28980.8	35373
Cytidine	16424	36034.4	5985.68	11249.1	5049.45	3933.96	53250.5	20996.3	8888.7	13093.2	5953.93	6766.85	5996.67	12155.8	9476.81	10561.7	10353.8	12527.1	19982.5	11928.3	8850.18	10874.8	3366.01	17818.8	11571.2	4111.87	12122.7	8873.4	28200.1	5892.15	6151.54	8567.33	8637.58	5805.88	10773.9	13160.6	13107	16862.9	4990.5	6319.8	6860.13	3509.55	17657.1	7018.22
Cytosine	293950	202353	233060	171314	173311	128108	75082.3	110750	763407	140612	340016	332884	363657	806775	131787	174444	256628	45919.2	242636	178932	95563.2	68052.8	163925	128109	400753	125176	198451	78302.6	106366	79323.5	628807	105517	134139	94780.6	828795	122271	230992	214450	206188	58727.4	216741	176462	73344.8	73171.3
Thymine	47741.1	59979.1	56058	60377.6	53918.2	66388.6	44415.9	48810.8	54605.3	56880.7	61619.1	69506.9	57650.8	52196.3	48901.2	50199.4	97385	33159.6	58284.3	69040.2	45428.2	61531.9	25507.1	45993.7	72048	72913	52936.6	44345.4	65738.4	54640.6	49536.8	67776.6	45306.9	52369.8	51954.4	42647.3	63591.5	48898.9	42578.1	44293	55282.7	66677.6	34321.7	61280
UTP	3847.14	9968.95	19473.6	5722.17	11351.9	17941	0	4251.16	7259.19	5024.27	15755.9	3756.29	13291.1	7503.85	8899.14	0	3402.27	15706.8	13270.8	8115.49	10423	4525.08	1016.15	10790.9	10079.1	4362.47	4676.63	4371.63	11466	11142.7	3732.7	10178.8	4353.13	4458.25	994.024	9973.52	12968.5	6337.91	1125.9	10131	6937.06	15899.4	5409.12	3170.63
UDP	1645970	1604200	577395	1684123	1255079	2024440	1315357	1200474	1665904	2078450	1986321	1880817	1507752	1566129	1189415	912942	1611299	845360	1899530	2065040	646043	1055490	973568	1273532	1921663	1962988	1133841	634315	2055984	812591	1316957	1909156	855461	1415324	1910240	872702	2218271	1811441	1447584	1764264	1906905	1864812	767047	1989319
UMP	6748.57	37935.3	133108	35426.8	66002.9	30591.8	94130.7	43228.7	26464.2	23913.6	15861.7	22974.6	19360.8	15081.9	130580	106893	36245.8	108031	70896.8	17617	171952	41710.3	36620.7	164628	33859.7	43716.5	64428.9	181340	30703.3	113162	24667.6	26678.5	130155	38130.2	14790.7	78907.2	29394.5	29273.6	27506.3	19452.4	67946.6	15154.1	97625.9	28535.6
Uracil	346620	841972	323953	636902	413258	601221	611377	363688	476263	407856	529678	569414	244015	391723	243730	209029	462938	293570	922981	922232	252362	570476	299004	731709	1226305	1533263	720132	272749	824511	297405	570238	742620	267525	790840	470586	304954	1020234	697268	643787	718904	753115	636585	234725	1220067
IDP	39838.8	33102.7	30638.6	41913.2	40335	46184.4	39401.2	42331.8	28319.5	43007.6	25377	32105	34111.6	48709.5	51209.1	23791	49817.4	35567.1	39633.8	38151.8	30307	31547.9	31918.3	29863.5	36090.7	45577.3	36714.8	41768.2	39180.1	34505.4	35444.9	33488.5	25633.8	27811.8	38219.5	30366.8	42711	33778.4	38719.7	39021.6	34895.1	38814.1	25948.9	41922.4
IMP	318698	226935	129086	283665	161234	315157	162055	168793	172754	209920	219492	370106	498126	223095	127797	180877	673566	156041	297148	270114	110214	204242	178217	149246	262080	402930	154059	174491	257303	153303	152013	279778	103199	428875	254179	185063	323082	261474	419219	329330	292480	245768	108546	374276
Inosine	31881.9	33979.2	37398.2	33758.6	35891	39455.6	28785.7	32523	27969.7	39895.6	26924.4	37593.1	35423.4	27799.1	28780.4	23182.2	29233.7	34246.7	30818.8	27956.6	40135.9	24581	32944.1	32079.3	30744.2	39772.8	34580	41246.2	37552.2	35879.3	33748.3	33078.6	30680.9	35569	36659	30207.9	30842.6	34626.6	30696.5	32664.9	32809.8	32626.4	29708.2	30595.1
Hypoxanthine	2067462	2800074	2233894	3542504	2495391	2848126	1996237	2797217	2085470	2187216	3013292	14308830	2694841	3021742	802984	3105007	2800507	1307500	2752914	1969713	1833106	2950584	4075397	5333180	21828670	15589530	6280726	9543960	17446020	12019130	21849310	11465950	1973744	13604670	10597430	9253734	8213098	11019820	8856431	11603170	3890119	3495201	3977683	9896071
Xanthine	64990.7	189470	102120	222684	81548.7	97317	446515	89672.6	121797	118294	97814.9	468352	76967.2	92724.1	47961	74600.7	95006.9	114104	178285	221221	47685.6	139535	482174	690626	852439	1049372	391173	140718	823207	190740	470745	586237	68552.1	717182	437866	186836	602057	512327	349993	364416	212645	278478	143489	749290
Allantoate	1300047	1320467	1068020	1172839	875470	1204102	955244	914395	1141038	1361380	741865	589060	1145293	956423	827975	714291	1066248	921046	978758	908838	1022808	907759	747581	1039622	1047393	1004949	937958	765479	1129052	897917	907346	1345171	855083	1144080	898496	799323	885015	831193	887859	977265	803135	821929	626964	1309175
(S)(+)-Allantoin	125417	150088	125160	182405	110336	105289	127637	93495.4	142396	151009	181192	164759	165783	101195	90308.9	107958	136152	83803.1	110688	119125	64363.5	80629.5	68725.2	137822	124765	167659	120160	118339	177635	71718.7	141980	157600	173847	90565.6	124981	97483.6	139325	101741	117908	107077	112027	113467	43684.5	106759
5-Hydroxyisourate	3996959	3569395	2445559	2832141	2523063	3806714	3220942	3535600	2967200	3889955	3415415	3487502	4456204	4188281	2692876	3157597	3197223	3334088	2397574	3617607	3027919	3511817	4030299	3236340	3902152	3232243	3230497	3382617	3617364	3272646	3093864	5224840	2843519	3207517	4549067	3380375	3385511	4233264	3568458	3362043	2337493	3244862	2151970	4085789
Urate	30911010	52594080	20922050	55038420	31684750	27550500	38093150	25665160	39978590	50879140	46872680	50420800	43077830	38600450	21036110	25949500	48086590	18378860	50628480	54466820	16954770	40988700	16931930	32082870	46382120	61579870	36276920	13920920	63860540	15517610	36572190	46613330	28933500	35936380	33677750	23353360	43102970	46677930	37574340	33055600	46436240	44538410	19411850	46928250
3',5'-Cyclic AMP	2043.63	3909.76	9854.49	5586.5	2293.53	2996.49	2396.12	4191.09	5929.15	2323.94	0	3260.67	3210.09	8473.53	2552.19	3362.66	3166.61	3522.59	0	2828.43	0	6299.34	0	0	0	0	0	0	2541.5	0	835.523	3350.06	0	0	0	0	2717.84	0	512.01	0	3557.94	0	2344.55	2436.05
2',3'-Cyclic CMP	120148	85878.6	73760.2	111355	103979	101367	127738	117348	112954	101994	116342	120484	109202	128258	83496	92678.7	92789.2	54239	123890	97988.9	79842.9	109546	84976.7	111964	108888	101100	100520	51951.8	121675	70018	83300.2	92606.3	113059	94726.8	128240	87779.4	101392	114098	121890	88930.3	104838	117274	119734	118639
5-6-Dihydrothymine	2531518	1560824	2733268	5813784	2993715	3352304	2060097	1252100	4365634	6431338	1171653	1346136	2739773	4577002	1976784	1311409	4357156	5669470	2809548	2977072	2143424	3243955	2441969	1684473	2360401	5566810	3551380	4019320	2228546	1076251	4079047	7515830	2611751	2694743	4835764	2803727	2682221	1522950	4622562	5178370	2727263	3236354	1552037	3882229
Pyridoxal	12968.2	15888.6	15116.2	18376.4	17357.8	16865	15278.8	16815.3	13168.5	19958.3	15713.1	14455.2	21271.1	18630.8	14393.3	11865.8	23707	16651.4	16000.5	17982.1	20064.2	16496	10205	10778	14371.3	16051.7	13367.6	16254.3	18164.8	15430.9	15025.9	15202.5	11954.1	14331.5	16450.9	13214	13080.4	12672.9	13495.9	16141.8	18518.1	14918.7	9942.54	17470
4-Pyridoxate	6791.4	10257.3	37320.5	24629.3	8946.33	27730.7	19294.5	23086.8	55890.9	12030.1	26921.3	48077	14350.8	3274.58	6954.83	7373.65	23313.4	9593.45	8721.94	3677.03	13347.7	3569.61	28774.8	3863.75	56509.8	69836.4	17579.6	39626.2	48059.6	34723.6	99571.2	13199.9	23004.5	53393.9	10951	18904	22919.3	13071.3	33856.6	15473.5	9113.68	6203.44	8279.49	19183.2
Nicotinamide	21979590	32327030	16223310	16182190	15417810	15854630	19251500	16353930	25503390	17732660	28564710	25930490	28383780	24994270	20195430	19996610	38688860	21882910	25681780	22226400	19577600	19836570	17418660	26347840	21201150	16596680	12105140	17057510	23835120	14720650	20042290	24904400	18322420	27008440	26018350	21263300	23096910	31208470	21541120	21985640	22200860	24565720	11174060	31080100
Nicotinate ribonucleotide	6758.91	11923	14259	6576.43	11918	2348.45	9435.88	9881.36	7834.21	6360.28	3942.11	5427.84	9060.59	7581.18	15495	11456.4	9406.72	15836.7	2749.46	4946.3	17533.4	6956.5	16649.5	13007.5	6393.14	4659.61	9497.57	15432.9	6040.66	14862.2	6982.39	14715.4	12100.7	10103.4	6585.41	11940.3	5117.9	5390.55	5330.63	6074.58	5376.38	2517.5	10758.7	8727.55
UDP-glucose	654272	992790	955704	709701	722968	596144	743815	657849	576005	758294	587639	644270	750410	634470	665280	680212	783608	834651	796018	736885	846768	456264	396599	669439	746255	635355	561750	693075	840762	789018	674244	779807	433599	294419	608535	489389	789202	683026	523259	533924	813127	824496	264904	534436
ADP-D-ribose	203656	368302	297601	198094	173523	232938	219827	172404	271213	213108	341316	276349	386753	254459	283569	348141	514380	328538	356717	235704	348645	296410	173308	283819	140128	161970	110396	210339	260812	219956	291942	248547	263130	272840	234185	257640	286239	283834	263142	249402	257297	265590	162923	245389
FAD	1953.45	1430.79	5261.25	1909.4	2991.91	1805.56	3864.65	2211.14	560.88	1579.25	1362.82	838.185	2912.64	1077.88	3238.28	2115.42	2552.35	3468.12	1617.18	1539.4	5809.66	2367.82	1623.62	2369.26	1530.55	1458.35	2994.22	4008.81	1456.99	2425.24	1981.68	2134.92	2615.19	1751.22	2382.64	2241.89	953.146	882.724	2526.76	2740.33	888.632	2435.68	2145.1	1571.86
NADPH	3135.61	6012.78	5419.37	0	8525.92	2497.03	4918.36	0	0	5703.56	0	0	2757.03	570.046	3133.85	0	0	5800.96	2122.92	2628.96	4729.73	6528.07	0	0	0	0	0	9463.64	507.823	2780.14	5159.67	8237.69	2616.34	0	0	4375.75	0	0	0	0	5091.6	2553.94	575.037	5681.73
NADP+	131877	177678	178382	171312	206800	178507	144760	122979	110786	143677	123390	108598	195043	156068	123166	144668	177984	198968	129319	157157	214435	177994	59196.9	119976	119315	127278	121668	178163	168621	156663	120794	122183	110102	61446.1	104645	89867.7	138796	116302	113107	115536	133769	156448	65375.5	121508
NAD+	151082	228248	268568	246140	283493	344458	119133	247046	186171	247360	342098	332288	200990	213936	159751	231656	246127	249485	184565	289664	199093	217337	158797	206534	308604	237872	241934	325515	171307	371548	217642	207406	207233	211426	252578	149933	189183	166918	317604	182967	207715	197028	111149	243154
NADH	0	16047.4	26412.4	16764.8	14058.8	25297.2	6038.56	15717.4	0	10806.2	14701.4	4134.8	10360.8	12313.3	7160.23	22340.4	13721.3	10345.9	31308.4	5516.71	11563.2	11030.3	0	0	0	5890.42	0	21196.3	9884.25	0	0	11424.8	13070	5819.78	5590.59	0	17850.3	0	17554.5	8061.81	9082.07	0	0	12981.4
Phosphate	12020300	15132650	5095502	15060620	9645959	14401740	11005540	10538790	8681411	12801330	18299770	23698010	18718720	13658710	7121806	6768362	18985990	5300100	13413320	16263580	2705887	10566880	7398506	9707892	18553180	17857140	11769160	5122750	19659910	5541282	9949522	14372500	7553908	15413750	19758590	8802408	21431120	16455320	19051850	15912160	13012350	17035090	5730900	19239060
Diphosphate	111823	145285	165186	131410	143251	101694	135324	92087.9	95992.1	94692.1	118748	136611	183030	144120	86329.1	125860	167456	165437	159534	141803	135562	124118	55934.1	98136	108738	131102	115067	130098	166971	137956	74092	85619	78682.4	108386	118016	132241	131315	95307.4	99356	103352	150618	128824	74457.5	136053
D-Glucose	18018140	22414340	25785330	30293770	23063750	24570410	19114570	18633030	17588720	20721130	23373590	21024380	22297030	20315900	15324940	17585480	23382710	24478180	19603240	17925540	22485190	15594670	13511020	24003150	32994280	30388770	20053350	22942410	30301310	15741720	33709200	33645280	22024450	33335900	26155340	25314640	28999250	25473840	24446530	22558540	20114700	19067400	18859180	29496590
D-Hexose-phosphate	537637	810385	901468	627635	634296	856072	669058	594691	721483	685545	788296	619598	1809640	574212	707607	580069	644457	659526	735062	701615	812111	429954	392046	524621	773975	620433	629935	949281	819685	594338	625364	592881	802701	931839	610406	905152	744414	553755	457470	610821	678257	599026	381054	406555
D-Fructose 1-6-bisphosphate	1261306	2155495	2100587	1176074	1531537	1205935	1695301	1031960	860636	1591609	1262539	792547	1981762	1520767	1333591	1295827	1606043	1564326	1347877	1861629	1587674	1205548	404112	789115	1167774	899477	1132109	1512579	1963946	910819	561862	989944	674328	353394	1146161	511817	1526418	782116	605472	1051774	1091898	1114626	436975	828749
D-Glyceraldehyde 3-phosphate/Glycerone phosphate	188888	362325	230413	173534	175242	227258	173705	124977	113986	200549	277004	123502	225348	260161	153428	356258	190181	151121	433647	231875	189349	204640	73966.8	119529	151729	105041	138876	150898	236002	93618.4	85108.3	107509	78025.7	60025.4	126740	61009.2	177937	128145	78976.2	140421	139234	151411	58155.4	137763
1-3-Bisphosphoglycerate	11629460	19839930	16389160	18284890	21551750	13328070	13302160	14873140	13329090	13299000	12180660	7783078	20430820	14473020	13324380	18373180	14319040	15926650	21883360	18518100	18266670	18273140	3195335	11733510	10198060	7538182	12181770	9964607	18436950	13585540	9868607	7619474	10888900	3450618	9257515	5895274	13805610	9525406	7046930	8742815	20811300	14301070	5928784	8517345
2-3-Bisphosphoglycerate	11629460	19839930	16389160	18284890	21551750	13328070	13302160	14873140	13329090	13299000	12180660	7783078	20430820	14473020	13324380	18373180	14319040	15926650	21883360	18518100	18266670	18273140	3195335	11733510	10198060	7538182	12181770	9964607	18436950	13585540	9868607	7619474	10888900	3450618	9257515	5895274	13805610	9525406	7046930	8742815	20811300	14301070	5928784	8517345
2/3-Phospho-D-glycerate	2940160	3816742	3991610	3396940	3429566	3462435	6779298	2601568	2832606	3542710	3510623	3792182	4102847	3805438	2947417	3008732	4484968	3370847	3828501	4522722	3872827	3602543	1155834	2795039	3200533	2564312	2413222	3819737	4872096	2946902	2240825	2498284	2432014	1551040	2631079	1606087	3670585	2984272	2460749	2308129	4611610	3970133	1355102	2982399
Phosphoenolpyruvate	1650777	2433276	2094817	2172700	2295154	1479175	1660740	1722618	1681620	1948703	1661541	1370133	2335624	1908714	1565353	2109260	2198432	2004537	2528231	2595811	2224526	1952503	382499	1375070	1367703	1047845	1306665	1455794	2041143	1570601	1175841	1105914	1382376	550791	1260524	636945	1865124	1349473	1189828	1281733	2548132	1891971	635956	1467111
Pyruvate	756236	845565	899712	1063388	818618	898208	750103	798556	1209392	805540	891018	2009036	840159	842099	565338	660047	850934	843322	761670	802091	881381	482018	3028679	1927832	3269295	3745091	2791529	2194172	1632493	2871930	3763667	4061307	848318	3521108	2704730	3962321	3729969	3180296	3092924	2763424	1072669	2026942	2385223	3086547
Lactate	21828230	19126970	30681620	16292480	20325190	22671780	21443040	18540360	31544620	28264730	23433520	116784300	27259670	20472330	25612050	29406530	22604990	29501590	14198430	23271170	36876850	22309040	192007800	97695270	164123200	127779500	76252220	68676090	67688440	124823100	126601300	159286700	25580590	181197500	138819400	152316800	138007600	181599700	91430010	110034500	34947600	49791360	88811050	126250800
Lactate/Glucose	1.21146	0.853336	1.18989	0.537816	0.881261	0.922727	1.12182	0.995027	1.79346	1.36405	1.00256	5.55471	1.22257	1.0077	1.67127	1.67221	0.96674	1.20522	0.72429	1.29821	1.64005	1.43056	14.2112	4.0701	4.97429	4.20483	3.80247	2.99341	2.23385	7.92944	3.75569	4.7343	1.16146	5.43551	5.3075	6.01695	4.75901	7.12887	3.74	4.87773	1.73742	2.61133	4.70917	4.28018
Lactate/Pyruvate	28.8643	22.6203	34.1016	15.3213	24.8287	25.2411	28.5868	23.2174	26.083	35.0879	26.2997	58.1295	32.4458	24.3111	45.3039	44.5522	26.5649	34.9826	18.6412	29.0131	41.8398	46.2826	63.3966	50.6762	50.2014	34.1192	27.3156	31.2993	41.4632	43.4631	33.6378	39.2206	30.1545	51.4604	51.3247	38.4413	36.9997	57.1015	29.561	39.8182	32.58	24.5648	37.2339	40.9036
Maltose/Sucrose	78973.6	112987	151268	143624	88680.8	131561	80553.1	105172	92622.3	90516.2	125975	132516	163107	99251.7	98234.9	73700.5	140842	122729	196085	103280	80556.4	71944	50574	88031.1	110317	123820	64080	106644	93949	68107.6	144795	85837.9	85514.1	121456	98766.5	121755	119972	131102	137146	68069	80310.5	122801	47712.9	81930.6
Maltotriose	25428.3	39571	40111.8	50178.2	31172.5	41809.7	26314.2	26247.9	27412.6	32387.7	32782	52635.1	75317.6	40478.9	43410.8	28232.3	72474.9	39315.4	42728.9	37032.1	23194.3	15702.6	13515.8	13507.2	47385.3	43062.4	22837.6	27577	23353.5	24961.4	40395.5	26716.4	23090.7	36332.6	18713.1	58997.1	25297.7	84631.5	24494.4	25612.9	26186.3	36471.3	19272.8	25275.2
Mannitol/Sorbitol	1303905	986527	609451	1670772	854475	929287	627804	507483	1539947	630633	561829	506123	742903	414677	1352541	366321	2565066	655944	688460	307951	799218	540793	1005792	762591	577631	1123973	807688	772441	732073	417111	2285105	686547	566311	685414	559930	683489	1510061	429864	2307647	602005	593452	311778	528861	799406
D-Ribose	491009	689561	668090	819227	618548	788818	846759	538377	709157	752403	685571	598939	761514	584883	451215	479206	590494	668762	524613	609558	606642	433100	398368	522819	926138	788493	564767	679932	878612	416747	895777	960935	610333	936281	730375	675582	813560	699044	695835	650394	570938	537896	522940	839876
D-Fructose	18018140	3294894	2472088	30293770	23063750	2884785	19114570	18633030	1531208	2401131	23373590	1218726	22297030	20315900	15324940	17585480	23382710	2118862	19603240	1179491	22485190	15594670	1162145	2367540	3166710	1669104	20053350	22942410	4100815	2028722	1461614	2647468	2388162	3190448	2301515	1171610	2439966	25473840	1221571	2590208	20114700	19067400	18859180	1719678
D-Arabitol/Xylitol/Ribitol	66734.3	132235	127325	149320	103304	161557	73014.5	114440	139323	123852	99266.8	115203	138591	96191.8	120601	98471.8	127060	113717	89792.1	114829	81317.6	83266.5	87970.1	102837	150906	131810	94450.1	140568	134294	101629	169544	141880	84686.4	148938	126153	125345	146574	106236	129487	100017	93609.7	87744.1	78880.9	135796
Citrate	3037715	4292012	3746956	4359834	3048131	3418507	3443834	2320205	4268230	3946026	3962225	4388650	4769072	3403493	2876408	1975510	5597910	4131869	3952115	3106910	3507621	2792642	2345692	3205226	5838442	5415059	3584270	3327366	7789688	2770406	5710984	5985948	2191641	3826011	3886102	2921168	6338208	2918313	4306912	5423234	4219396	2938252	1921324	4368460
2-Oxoglutarate	136051	99519.6	136419	183808	158188	158110	211391	108060	806878	125496	166586	405295	221650	138884	94742.2	90128.1	236105	139636	87983.2	302168	195081	109064	180042	169405	223271	607565	372536	272922	421095	189017	1417473	278393	229686	528348	298287	315224	316300	328075	535506	206056	156288	531116	200113	255288
2-Oxoglutaramate	54448.1	71472.1	28527.5	63676.5	42810.9	61231	53134.2	48150.7	63798	77733.1	72385.9	75002.6	72352	63755.3	36723.5	25079	66032.1	25594.5	49477.7	73163.6	38499.4	46318.3	31818.7	36363.3	76941.8	97164.3	43277.3	24424.3	84169.5	36982.7	67097.5	80368.4	37427.1	55313.5	60580	36375.7	101298	63532.9	55883.9	69506.3	51009.2	58514.8	20659.3	69714.1
Succinate	451652	813661	528410	642097	372434	720852	522932	544696	569472	604517	630928	1696470	518948	469228	379718	268579	680879	500321	632812	815064	404903	566918	2128267	1614896	4264342	4018822	1675606	1202098	2022950	994706	1852149	2783010	233556	2343297	2084808	1343537	3471082	2528662	2688303	1359220	1091526	1272016	490291	2099643
Fumarate	239862	245980	207063	259896	222398	270147	196195	196791	251086	255070	336273	503469	299917	216504	165131	203106	343612	180672	232203	260682	246088	225370	352298	352853	539457	586410	355645	307417	535905	315904	486514	581528	190352	505852	443413	366134	540232	572196	585377	409396	305845	331553	176185	469782
Succinate/Fumarate	1.88297	3.30783	2.55193	2.4706	1.67463	2.66837	2.66538	2.76788	2.26803	2.37	1.87624	3.36956	1.73031	2.16729	2.2995	1.32236	1.98153	2.76922	2.72526	3.12666	1.64536	2.5155	6.0411	4.57668	7.90488	6.85327	4.71146	3.91031	3.77483	3.14876	3.80698	4.78568	1.22697	4.63237	4.70173	3.66953	6.42516	4.41923	4.59243	3.32006	3.56889	3.83654	2.78283	4.4694
Malate	3083321	3259615	2758024	3566000	2845648	3607376	3011309	2489411	3267503	3101039	4042371	6841276	3830360	3067815	2279578	2642070	4446284	2556396	3506484	4120589	3305992	2840371	4458688	4101903	7700780	7853078	4621350	4140532	7133254	3654995	5991088	7738608	2540629	7494256	6127542	5107624	7383410	7664892	7480478	5199442	4411504	4682638	2602558	6829620
2-Hydroxyglutarate	1291171	1564938	1055359	1326133	1059509	1728842	1180350	850738	1196262	1050914	1513358	1373076	1549951	1152549	634565	907766	1629402	941209	903603	1980150	942112	839804	816570	984800	1455122	1385898	1161684	1278686	1636254	820512	1397102	1063628	933879	1400217	1291860	906081	1139648	1499658	1131467	1200533	856662	1965086	519478	1198537
Itaconate	405287	467944	429087	510264	381950	516578	409697	328703	462948	378933	564751	577365	518352	364232	301515	291328	601598	341920	365636	459222	390982	305858	278047	316474	512696	541434	404394	374537	668860	304343	496807	518544	361709	541613	441519	394483	516045	472738	469699	503802	305997	433114	219487	444942
D-Glucono-1-5-lactone 6-phosphate	24422.8	31583.2	25225.8	28417.8	22142.8	30111.4	22702.2	22527.6	23960.7	25293	30259.9	26806.4	33963.8	29508.9	45675.6	14048.4	31298.2	26842.5	34834.2	34939.5	32782.8	27530.7	3892.25	17630.7	17348.6	28407.2	13901.2	19124.8	35765.4	20273.5	15713.9	16117.4	16810.3	14488.8	16966.1	23095.8	52034.8	17999.6	14723.2	28614.5	25971.8	31514.8	17423.6	31751.5
6-Phospho-D-gluconate	187313	306200	346729	180731	211247	195290	175793	203308	189368	230190	224609	181721	350278	267864	647160	199126	340186	388762	347750	348565	496712	340546	58240.1	106002	196406	184301	136770	223015	298281	167790	128662	140814	146872	118268	175303	183883	652074	219900	141381	300290	363346	248464	135369	309557
D-Erythrose 4-phosphate	29116.8	31075.6	13460.7	26272.1	28382.9	35426.8	15730.3	20408.7	23381	26091.2	35907.9	21238.2	26946.3	23744.3	21741.7	31779.9	25252.5	23258.3	43739.2	32020.1	28594.4	32188.9	11493.5	15576.5	17688.2	20086.2	11658.3	20641.1	28936	17918.1	22237.6	26142.1	15946	16917.4	18536.8	13243.4	28642.3	18929.7	13335	19419.7	22730.3	27573.8	8664.06	28126.4
Sedoheptulose 7-phosphate	187240	184860	256964	165362	215029	224364	198626	154907	130846	186753	237194	291416	241647	110469	249598	81142.2	427285	210810	179532	283170	239725	122971	206857	165841	265464	304389	183526	333452	238232	221360	155910	306488	123823	377061	201561	277161	197945	151253	217300	226496	238407	374012	164931	216818
Pentose phosphates (isobars)	906494	1324982	1285606	941702	959408	1276053	1069241	907274	793289	1362297	1445103	1416222	1448992	1113538	1214834	1201032	1493281	1125837	1766871	1980104	1254402	1166934	722590	968503	1451312	1200557	874337	1542502	1454764	1077767	808949	1714945	620964	1267966	1494901	935217	1253467	1470576	1062489	1419816	1544983	2071297	794599	1488188
Glutathione	183407100	252828100	94357110	147541500	194701900	297450100	125066500	119392700	110849700	150772600	124972800	91600980	204672800	173185600	104771900	106552500	280734400	153325400	124717100	244507600	150757700	191239800	91766360	151353000	143478600	147661300	174651500	212026700	112588100	86510620	96323820	146930200	70693110	86455480	190034100	96427930	156648800	129021600	184480300	184746400	121820800	196633000	89986890	212294400
Glutathione disulfide	13428900	20546320	17018510	17298340	16621910	20887020	18244200	18185840	12750330	13829620	15401740	13362280	19593030	18763790	11027860	9706143	26719650	12124590	10821270	9644005	11234600	13213820	9318860	11612380	16028240	15565360	15765400	17481480	23433990	18978530	14827760	12603520	12888360	12071380	14241340	10072840	12669220	11444090	19577370	13057470	9461975	8973292	4061811	10014600
GSH/GSSG	13.6576	12.3053	5.54438	8.52923	11.7136	14.2409	6.85514	6.56515	8.69387	10.9022	8.1142	6.85519	10.4462	9.22978	9.50066	10.9778	10.5067	12.6458	11.5252	25.3533	13.4191	14.4727	9.84738	13.0338	8.95161	9.48653	11.0782	12.1286	4.80448	4.55834	6.49618	11.6579	5.48504	7.16202	13.3438	9.57306	12.3645	11.2741	9.42314	14.1487	12.8748	21.9131	22.1544	21.1985
5-Oxoproline	9091849	14905080	7893986	10683690	7466404	12459150	10994920	7848038	13748980	12311240	12788670	12661450	11592170	13083280	5945680	6281570	12296290	7807038	11352970	12698280	5795102	9061363	5392882	8701967	18427630	12003190	9182925	6655518	13925520	5978852	11344730	9291756	7186818	10101920	14937860	6338850	16384680	10214850	9173251	9895569	10490880	12151280	4038414	11103370
S-Glutathionyl-L-cysteine	295473	398481	505911	531480	259038	263698	450071	377957	473399	341336	335747	348659	564166	414178	325264	134014	440373	271985	447860	287472	552549	379078	326054	248657	525272	486378	231493	276672	810960	269078	324519	289958	496294	347787	320636	518133	253512	402948	389521	219670	324637	203747	187879	403488
Cys-Gly	2413728	3354223	1111175	1778393	2488006	3897428	1541559	1407799	1329520	1997541	1515198	1146566	2617213	2240714	1247780	1292663	3764175	1887083	1605928	3164400	1898710	2410959	1066907	1897496	1854127	1666733	2190816	2730856	1452558	965332	1249913	1842304	716835	1099049	2290391	1154588	1891336	1588244	2401226	2339680	1477154	2530790	1032919	2506024
Ascorbate	126576	117230	68076.2	136145	61471.9	80118.1	59071.5	76546.7	84471.1	117597	105348	70742.8	111074	72995.2	61532.9	55340.5	63094.5	59379.4	59959.7	76182.7	86260.6	79549.1	62424.8	44745.8	149761	162804	73554.8	73301.5	131387	85993.6	206937	153053	71926.2	83751.1	123526	133708	194480	118217	80164.9	108990	69016.3	85743.2	65812.4	114888
Dehydroascorbate	284623	200498	304426	342913	231292	232699	261995	195272	241214	249320	269803	311442	367212	275123	220438	170963	383126	293288	251810	201686	288969	191702	172457	184834	405040	397685	341590	261451	513438	229735	484941	460913	193242	318732	357944	293480	547013	270606	320917	387712	269914	178850	212446	357263
gamma-L-Glutamyl-L-cysteine	359614	568373	222897	370304	473503	578794	261684	273860	210982	545801	310994	241323	469988	388556	306961	282753	742710	330939	541540	763608	505128	586610	238280	411175	471228	328745	424305	427434	210335	238524	290731	576808	163451	250376	429954	273529	528203	454108	686873	603644	531755	442284	323489	783946
gamma-Glutamyl-Se-methylselenocysteine	73298.1	37030.8	52572.7	69964	55698.2	73726.4	76419.1	35221.3	29691.7	65601.8	67255.7	121043	67461.5	24639.4	42473	10582.6	112585	57609.8	51647.2	69170.2	84841.9	73207	48032.5	57416.4	60743.9	76969.3	60435.3	55406	56581.5	45666.9	46853.7	90891.1	50894.4	94624.1	71345.6	62326.1	29329.2	34034.6	89359.9	65001.2	80938.2	125472	53025.1	79320.6
gamma-L-Glutamyl-D-alanine	13753.4	32661.3	9342.53	9743.61	20936.7	36780	23025.9	14183.4	6673.47	22366.8	12895.3	8327.29	30015.3	29772	16664.6	18036.3	35452	35059.9	29241.8	28211	25097.7	15959	14127.6	14363.5	23231.3	20186.2	22567.5	29139.7	26461.2	10460.3	13449.7	30641.1	15620.2	24286	33317.6	21238.1	22114.9	25283.3	56417.6	34500.2	16168.5	21287.4	30402.1	34887.2
gamma-Glutamyl-gamma-aminobutyrate	45047.8	53020.4	66900.9	31990.4	54438.5	90326.8	48045.1	30076.8	70164.7	36704.9	42369.6	32636.2	43659.7	114230	24668.4	48479.6	86082.2	44212.2	43988.2	47330.4	10796.5	58654.6	44548.8	40440.7	70465.8	41243.9	44624.9	52781.2	89522.1	15607.6	61625.1	51077.8	26212.8	23638.5	138620	17344.2	35675.9	67792.5	56299.8	36036.9	31778	50975.2	7053	57435.1
gamma-L-Glutamylputrescine	0	5349.95	0	0	0	7242.86	11270.9	0	0	0	0	5353.41	9959.08	6849.47	6287.68	5019.16	17266.6	5420.47	7896.52	5961.03	4894.37	7908.16	0	0	7700.49	3548.44	0	11985.3	0	0	0	12904.5	0	0	13634.2	12404.5	0	19941.2	14249.4	29664.7	0	6961.23	14812.4	4328.62
(5-L-Glutamyl)-L-glutamine	49611.4	44660.9	45749.6	59984.8	44478.3	71865.7	53817.1	57470.4	55107.6	74098.2	54469.9	59672.9	79217.6	72621.2	61394.8	48935.4	47527.4	74601.8	36661.4	49661.5	65483.5	49921.2	41964.8	41476.7	68565.7	53333.8	41485.4	68247.4	91387.8	45173.8	45898.3	84654.4	33549.7	46679.1	75668.9	71462.7	86105.6	46131.4	67195.9	86985.1	38660.7	57660.3	49740.6	49480.9
5-L-Glutamyl-taurine	33895.9	22549	42780.6	70172.3	48898.1	24905.5	39895.8	45734.4	16060.2	16853.8	25564.2	15921.8	23653.8	41642.8	38432.8	26376.5	21519.5	34139.9	41503.1	41788.3	37556	41333.1	35352.2	42862.8	28998.5	26423.2	25312.4	24987.3	32688.4	28075.4	64408.6	41974.2	55894.4	24476.3	29262	42430.7	24023.2	25332.2	29052.4	25438.4	28202.4	12658.5	27152.3	32030.6
L-Homocysteine	212643	112258	158350	161418	214811	116307	149963	98087.8	145647	150272	71046.4	54114.9	125191	116778	104612	64536.4	95877.7	137444	127114	120330	172947	102616	142150	97091.1	155344	185886	142551	140900	132482	108520	118065	132074	83598.4	68385.1	86291	86739.4	129746	72972.6	100725	112726	109895	77698	81564.1	96283.5
Cystathionine	38639.3	40930.1	20562.5	42642.6	23729.1	42118.8	24413.1	40592.8	43173.7	39146	12895.4	37801.1	23767.9	23406.7	17757.3	12254.5	20186	20219.3	27406.6	42069.1	13673.8	35081.2	0	14588.7	44190	38899.9	15722	18986.6	39897.7	11058.6	23701.4	20622.7	18274.5	25968.8	29214.6	10504	23648	40279.4	19040.3	17838.4	29039.9	31449.9	8251.5	23950.6
Dimethylglycine	1023886	1132628	835929	1251747	1190639	936763	712337	862979	733093	804278	704582	587363	1467594	1016247	811497	963287	1499216	668233	1257965	1167785	1405971	1211127	744907	800801	755811	1064692	973495	761282	830881	695819	543202	820861	774285	623904	1526157	1031138	956950	893852	1526249	502390	1077324	904329	958746	1106747
Betaine	67878910	65352160	71395980	53156750	76926460	59002280	72822050	66156810	58593100	61152130	72866910	69483340	65267540	72798620	66394900	55457860	63515440	60464910	70714700	62212110	66150600	68529780	60866990	63931450	64061810	52169470	83503740	61499220	80929760	56190330	55473390	61734050	97365160	97583780	64340820	50286550	77993380	59582510	59661170	56937630	68283370	64041840	53916030	72128900
S-Adenosyl-L-homocysteine	139227	151564	140614	158449	159534	203317	141379	128432	128376	164207	136542	118179	233728	154070	139818	87539.1	289917	137176	144140	165782	168473	142571	84908.8	108716	186816	181892	127366	192988	129528	111537	130669	190684	123360	143635	196145	114488	149867	119757	163421	141649	132525	162613	63183	157174
S-Adenosyl-L-methionine	20931.3	32818.9	21905.3	10742.2	23573.6	39959.3	9046.74	25172	24858.7	24700.8	30675.2	32027	49162.2	35634.7	7339.62	12747	0	0	20655	21369.5	9589.59	33724.9	19992.1	32386.2	34812.9	48644.8	29449.8	51369.2	50122.2	39675.4	53071.7	58847.2	35397.8	25513.9	31359.9	30555.8	14915.4	39194.4	38109	7123.94	31238.4	20993.1	9734.86	33370.4
Folate	0	17456.6	7391.16	6717.85	0	6867.96	5664.99	6349.94	5932.62	7269.87	8569.09	12513.7	0	4888.62	17357	8301.77	25847.7	0	2423.54	20464.3	0	7609.19	0	6461.97	0	0	9616.22	0	0	6101.05	0	18332.1	0	7307.64	0	0	0	0	7522.39	12160.5	12791.4	11923.2	0	0
5-10-Methenyltetrahydrofolate	67173.6	241449	80821.4	174716	21667.1	131850	132613	164012	126695	99833.2	126631	119489	172329	124617	41196.4	28434.2	135079	40469.6	322771	113904	42785.7	171130	2854.91	140415	197391	160538	17698.9	84259.7	145538	28389.8	159386	136583	34483.8	110059	131076	33542.9	161829	141641	100793	129808	380857	117624	6223.73	153656
L-Homoserine	541820	702318	279263	416812	467805	319376	455540	646415	6700194	7032994	270845	262003	8346376	525375	299965	328022	698419	344819	292600	271583	360970	615387	443655	599760	6735750	498662	499374	374677	501396	611337	124608	322702	327750	423739	556136	280532	456882	394338	753616	364245	255812	254445	217741	729517
Carbamoyl phosphate	81795.7	102404	104513	93362.8	82796.4	95682.9	56866.3	116687	87993.2	68884.2	76990	72907.4	77316	108440	64038.2	67471.8	66116.8	110522	57382.5	95037.4	119333	110931	6736.29	11408.4	84208.1	68489.9	67538.4	66490	55007.9	59947.5	75005.2	19332.5	92211.7	34221.2	57369.6	51773.4	102139	53363.1	33779.9	71167.9	81631.6	46099.3	52244.1	59551.5
Ornithine	6494118	6234666	3909432	4332920	4374826	5781244	4390298	4754706	4795106	5377446	3105517	2659971	5655102	4139687	3776896	3087403	4578672	2934148	4631144	3439209	3580111	4776134	4119211	4715010	4674436	4981880	3618188	3070479	4507874	4253102	4123227	6175830	4378484	4703514	4314804	2661958	4659470	4057235	3851379	4273400	3239156	4379908	2842703	6129420
L-Citrulline	3738218	6599104	6055048	5339298	4087774	5467540	5046076	3692598	4589822	4308282	5820092	5646000	4772202	4354010	4673246	3817770	5970182	5285950	4733328	5100642	5524030	4621034	2996689	4337085	6783922	4829866	5183097	5310672	5407144	5001326	4978772	4095407	4895804	4940110	5509862	4336376	7174554	3718786	5967786	4237946	4710220	4022485	3564283	5146360
Argininosuccinate	1051.71	3988.05	3179.41	0	0	4950.12	0	2204.88	2883.22	1523	3102.14	1688.88	2501.29	0	0	3622.94	4092.04	701.383	2482.56	4805.07	5725.88	0	4764.93	4547.29	4352.06	1444.08	1228.48	3644.81	448.169	2597.96	7175.43	4712.18	2015.39	6482.27	3181.74	11415.1	3877.39	4662.66	5455.47	2663.07	1894.59	3932.77	2017.61	2973.61
5-Methylthioadenosine	8042.93	4659.12	4546.15	7623.92	5425.18	7740.01	5024.36	6122.5	6097.25	6902.49	6774.58	4047.47	11586.1	7006.99	7279.47	5926.32	6476.07	4939.49	6441.99	10121.4	5747.53	6750.5	0	3507.5	11339.4	5719.63	5682.16	5528.36	7570.65	3141.64	13056.5	4363.31	3532.76	4839.28	6942.91	2894.14	4504.57	4536.94	4529.12	7761.57	5311.2	4137.26	1799.38	3559.89
Cadaverine	55080.5	0	20761.7	3731.17	10430.2	7072.45	33463.3	0	10545.1	4799.56	2488.11	0	30736	0	0	0	10523.3	9064.33	10376.8	53965.4	0	0	7183.55	20631.3	0	0	0	7932.8	0	0	3101.28	0	0	9252.52	17513.7	10783.3	0	8411.84	24767.5	8467.35	0	3481.82	6983.29	4255.71
Spermidine	2815827	4940010	2872189	4187544	2225829	4025553	4871762	2689031	5761584	3839407	4706104	4637648	5032180	3980417	1869348	2571811	4451782	1426688	4523994	2745404	3866698	3167035	2405702	4302342	5132236	5319718	2719769	3677433	6507894	2304477	7329900	4441198	1701828	4611910	5756636	2271497	3384126	5332416	4588510	2371281	2805294	3521589	2398441	5314929
Spermine	577401	590676	214898	953149	281734	912973	2265606	468775	626842	2697803	1277683	1078760	1871324	622012	301866	480079	1403984	226801	1400344	402826	362855	671191	432060	560619	1539358	1693817	415945	682988	1410920	373081	868732	3767937	193335	1247409	1366053	532198	755547	1560367	2552141	705956	1067493	1095966	268037	1584944
N1-Acetylspermine	12055.5	27786	23592.9	11519.3	30860.7	26358.4	60878.6	18101.3	60415.8	17926.8	36889.4	37738	49305.5	46339	20378.3	28735.1	28791.9	11193.7	34471.5	14467.2	27115.5	15098.7	6787.29	31557.3	28993.2	32021.4	25260.3	29896	83660.5	14823.6	58680.5	28461.5	8617.81	32810.4	41045.2	22374.5	25429.7	37301.3	19010.6	13279.1	24675.6	18473.8	13836.5	36649.5
N1-Acetylspermidine	58071	73200.3	71772.9	48274.2	91111.2	62514.8	70642.3	28646.4	56367.5	52850.8	71255.6	85112.9	59479.5	56322.2	54873.4	55584.8	70753.3	54426.8	71059	67335.5	76890.9	64095.5	91255	97539.6	74278.3	110662	118250	115556	125398	79259.3	117829	110418	46179.8	99627.4	89666.6	129750	92169	114313	115125	90933.5	66108.9	42236.4	70175.6	99736.2
Atherospermidine	94076.6	146744	78380.6	94627	90832.9	95499.8	96313.7	175200	70306.5	114387	145104	154783	118992	103395	87647.1	74288.5	111108	68970.8	104638	44678.4	41957.2	126236	63927.6	97425.3	154453	88359.4	126056	75848	186291	80625.3	103444	84175	101374	94017.6	89617.6	44809.3	111461	99329.4	115486	145839	77796	92938.9	50066.1	118466
3-Hydroxyisobutyrate	1296219	2194269	967937	1874816	1478971	451845	611392	867014	1050255	985748	817505	805739	1712819	1897356	1203745	1345088	2013193	1513536	6707848	1075553	1122982	770966	1973717	1940094	880332	2778344	1706893	2050833	2476565	1513084	2618730	3453703	812294	2216280	3341015	3587329	4351268	3129658	4226930	3611721	2824798	1123482	2003848	3433893
Methylmalonate	84121.9	144763	105286	139614	99492.6	148648	114934	111955	144370	136061	120850	359456	114540	96461.6	86154.8	66164.6	140360	115153	141442	148089	87889.8	101186	510850	311382	778912	739198	348889	302154	388066	235416	409052	534263	77659.3	425859	413228	325868	588054	491434	393124	270723	256793	247571	118265	423241
Propionate	179361	114364	117680	168259	118189	147305	124140	112298	153565	169365	141932	142153	193538	145221	120378	120727	175584	153929	123329	134642	113368	126909	142774	119427	331739	277993	140620	135871	160970	115412	153783	258937	107344	173292	156504	201804	267990	209295	225675	243597	166824	121536	116254	224135
N-Acetylneuraminate	41443.6	73940.4	54915.4	72494.3	61551.8	77906.9	81641.8	54162.7	73502.2	69605.7	71118.5	55581.9	79004	68667.6	68498.6	62124.3	106879	69267.8	58349.4	79292.6	56232.3	85364.7	52325.8	55647.4	72745.7	71288.4	71462.3	72830.3	90390.4	57901.9	72682.7	72066	54259.9	58749.4	77331.9	54666.4	90867	77538.9	84412.7	69920.1	63599.6	68522.2	39395.2	117728
alpha-D-Glucosamine 1-phosphate	18029.5	28425.1	44937.2	23565.2	17333.7	38309.7	15827.3	24445.5	31605.5	31592.4	19309	24475.4	56747.6	25647	27296	18345.9	26004.3	26249.5	23422.6	25471.1	18099.4	25307.5	16145.9	18586.4	44321.3	28583.8	18657.7	34882.1	14791.1	29113.6	25919.5	26743.2	39592.6	40162.4	26885.3	48113.2	34111	18240.1	21464.1	18457.3	24598.6	20875.7	12305.6	21987.1
D-Glucosamine	286701	247254	1029981	428395	588034	332248	513558	370918	293911	222507	327211	294103	336228	315293	383069	524051	334768	742795	355128	281318	1326300	403192	467256	522733	310126	334381	735360	993261	267920	812574	453274	503870	711627	451918	286636	992098	269486	361858	525814	293862	354643	300752	805610	326742
D-Glucoronate	148112	200064	158480	202197	156205	241866	145053	223857	201797	211353	184352	179256	257586	218040	128272	116271	237743	131596	164464	163765	103712	151496	98023.1	111822	214985	210400	159010	163772	201082	169639	164667	231805	206442	250415	210978	143683	222654	192530	176122	197124	149430	131429	81212.3	147845
UDP-D-glucuronate	54032.3	52049.3	51903.1	47499.8	53504.9	62476.3	48023.8	50558	45647.3	35486.2	46294.8	37602.1	76662.8	43232.6	49214.8	39020	57008.7	33456.7	61798.4	49190.7	65331.6	68264.1	24684.5	36883.5	56511.6	57875.8	37967.3	49917.6	65392.5	50042.6	57412.4	38009.5	39108.8	34680.2	34124.3	44701.6	51745.6	40409.5	36230.2	34342.6	52837.1	45788.8	19339.7	65093.7
L-Arabinose	491009	640763	668090	819227	618548	720672	514576	540260	717452	752403	685571	598939	650275	584883	406946	479206	590494	668762	524613	609558	606642	433100	398368	522819	926138	788493	564767	679932	878612	416747	895777	960935	610333	936281	730375	675582	813560	699044	695835	650394	570938	537896	522940	839876
1-4-beta-D-Xylan	789642	912232	993178	1181864	907524	936570	778016	814132	687244	813275	937844	867921	867370	950903	648842	656557	854351	912986	820844	757680	851225	560814	570093	974584	1218661	1174441	897623	943203	1208646	627773	1263706	1453216	925954	1360504	1035964	1006811	1137314	986902	1004510	855021	804535	786588	683247	1156432
UDP-N-acetyl-D-glucosamine	107144	119834	512033	198917	288682	171963	111440	187726	587350	172597	314832	388788	127547	176297	335570	315040	109458	157943	226015	405062	132856	120978	108261	89195.4	404832	158522	187491	141088	140629	202494	733642	186730	87026.1	83594.5	169850	89164	382632	287536	78184.6	88572.7	219306	465396	49438.6	164673
N-acetyl-D-glucosamine	31529.5	38707.3	41548.7	41997.7	42733.3	53519.1	45927.4	41416.4	51204.7	36963.7	45980.9	38276.7	49571.9	36476.6	23021.3	34134.7	55397.3	35784.2	43634	43020.6	33932.6	40111.3	26320.6	30884.5	32074.4	42590.2	43093.1	47888	47299.1	34279.6	43120.8	38385.9	54231.2	56783.1	43302.2	46444.6	25676.3	34023.3	42404.3	30610.2	40028.9	34341.8	22529	36272.4
CMP-N-acetylneuraminate	294645	494970	504321	506746	519108	496874	403959	364730	396029	301990	366459	439878	451704	307730	313543	295109	621080	351066	281511	241900	392957	306269	274134	275873	280932	413493	346654	495230	505801	460353	420626	294160	306605	321959	378880	294538	405415	237920	429881	259233	255576	322747	170203	239796
Glycolate	296846	355887	288442	325493	268769	321195	283060	273855	312758	291815	327612	304026	337015	278650	281485	223631	335137	270775	305483	249585	260742	238151	236886	254804	328135	341444	269008	285810	377193	241481	286201	315282	240169	299285	298354	226819	303286	287290	305650	299709	291759	226524	210017	298545
Asymmetric dimethyl arginine	494222	632130	622462	453362	464424	527370	457648	503264	359959	602079	363698	363115	407461	516794	468835	363348	441810	517645	534040	438955	686537	491831	592321	565939	597657	525766	521972	786964	595641	428427	449317	738477	464100	396909	546520	486984	594006	516880	643019	373720	485391	342366	394965	626277
Carnosine	78295	197729	114019	145191	130196	161929	178641	128292	134297	144188	95878.8	99503.5	142566	67610.7	103264	133607	140262	136740	174622	107395	197255	124651	119435	218233	87190	127648	90709.6	184080	150288	125511	133086	134393	84909.1	122955	119277	138150	99570.4	132480	175697	155778	174946	117138	125834	120557
5-Guanidino-2-oxopentanoate	22140.4	18027.7	27972.8	22791.6	8218.93	17312.3	19934.6	12033.3	15511.3	17704	43897	29339.8	37173.6	24001.7	9867.9	7513.09	30515.5	27486.3	10997.9	3785.57	25568.9	14746.8	16328.5	18491.2	31581.5	29163.7	12928.5	38377	22814.7	15895.4	9445.27	25386.6	30203.2	37572.9	25052.4	36607.3	17358.4	22549	32254.7	25849.2	26537.4	6662.34	9759.87	19458.7
Phosphocreatine	83158.4	106528	69139.4	145330	112972	157957	84395.4	99876.8	108472	106554	131236	84726.7	90428.4	96146.9	72509.5	76223.2	82969.5	52552	126781	95126.6	64834.6	85220	52793.5	62310.6	58939	67748.4	57503.7	47962.7	72026.1	31457.5	36054.6	74407.6	62953.7	54649.6	61159.4	53483	44439.8	56888.6	63642.7	60909	62788.6	117133	55717	82566.5
Creatine	75445820	88499530	134206900	102679300	77846970	106479500	111059200	90751750	82306660	80155730	103199900	106956400	96037300	79030310	78412840	107015700	92887930	92577540	90905450	75053080	139066700	120577800	62357360	88216460	110722800	100202900	70406460	137621400	124049300	97079170	80158500	88875860	87427810	88345880	83686740	78924480	91632470	111473800	88450920	68080010	88576320	71277500	99790490	124710500
Creatinine	18850630	13858960	17138350	16529020	15029350	16207260	13554190	16162080	15054360	16501600	14279410	17266610	16572400	15664480	14321130	14817600	17042790	15912930	16065990	15393740	16204040	13485130	19566260	13731460	17690980	18076050	19014070	19470260	18488210	16612860	17458460	19549510	12559040	14683890	18740760	18090010	19695810	18189720	20681820	17725660	13550450	18664650	14044220	17698090
4-Acetamidobutanoate	812736	1237727	184522	1509460	298662	292180	1108385	272997	338222	355232	246659	222115	2373627	162406	894065	260645	733763	378368	1116339	92180.7	668706	358494	822943	1054226	185624	1286205	253142	365282	1276934	268346	399670	418148	1951667	1751105	229355	2108583	1065123	324112	786893	378579	1040319	89047.6	504380	401414
N-Acetyl-L-ornithine	245393	420440	477146	318037	274726	424684	282925	327450	1159010	476851	403976	365213	400665	274418	399644	311540	448756	382006	518732	226290	488158	614600	200577	323676	273205	255686	250003	699140	258842	381605	1320595	514608	742558	601386	278176	362550	410034	304158	325981	210156	486817	202082	240236	626728
Guanidinoacetate	275830	704532	317261	368282	252903	482903	242015	369568	349751	352507	291652	244630	407525	324523	340276	223750	312463	218356	293662	628826	411911	308569	260588	533582	404788	333883	243560	292170	387443	300553	402922	356649	402419	464733	349330	354045	416210	279068	387536	247877	319318	474716	351263	374422
trans-4-Hydroxy-L-proline	2587778	1904863	2285417	1588186	2506797	1663400	1488856	3405846	2238991	2674114	2917955	2334163	1997262	3382281	2183301	4048369	3707405	3187342	2235098	1526740	3339314	2170135	1693292	1316743	1916734	1490003	2510784	1582976	1726093	2978275	1858590	2787109	1849271	1427049	2284326	1747564	3090411	3804286	4577030	2198620	2085987	1144190	1920688	2248606
N-Succinyl-L-glutamate 5-semialdehyde	33833.1	36682	17409.3	46166.6	26075.1	39262.9	32849.6	29761.6	29521.5	46518.6	40806.1	30727	56562.6	22929.5	26077.6	19916	49290.5	28344	37664.1	43598.3	28189.4	36516	8490.25	27288	36084.1	33914.2	21596.6	17464.4	31333.6	18285.7	36708.8	41781.3	32391.7	21076.8	35640.5	9977.92	37994.2	30219.7	36946.9	36132	37892.7	36593	25463.8	35364.9
L-1-Pyrroline-3-hydroxy-5-carboxylate	43061600	40621870	43964020	42144120	38306760	45540080	39700840	38479640	37942960	43926980	42770670	40707500	39763040	51391730	35295270	42962750	39020250	50117260	27092420	39781800	49514100	45230080	39265340	36437620	45449590	39800910	46520050	44078810	48010130	45277280	38643400	53236960	42170530	41097490	48706830	47318280	38286120	42540260	43321360	40860870	30467750	34827720	36773280	43834840
Pantothenol	180336	228097	111926	310189	196016	263859	289616	249224	967797	101650	276572	287120	176279	135990	209507	102979	494881	145431	234001	131078	370678	148285	202678	198774	178652	447140	163432	188515	356023	206519	939845	164430	234656	391350	201980	145647	373307	189471	408270	178572	234012	114775	201825	212461
5-6-Dihydrouracil	353031	281196	265404	292352	308386	361259	262444	307663	317166	321680	278651	266761	328898	367123	261937	267658	271826	303137	242513	276542	236677	290746	288759	199598	301962	268782	248836	283357	272463	290267	308874	251771	216008	214687	283539	221176	330069	288334	230792	292038	243867	229699	176421	235362
Pantetheine	16500.5	9227.25	28170	5158.86	0	64499.1	24047.1	46837.1	0	0	55723.8	60785.9	5376.6	0	11575.2	28414.2	42891.8	45236.1	46258.1	32883.6	56780.5	18836.6	9453.72	0	12533.6	5616.15	0	119567	41008.9	56554.2	5407.07	0	0	5066.77	10925.5	0	59449.2	53216.2	62833.2	34946.2	38599.6	16247	28951.4	32276
D-4--Phosphopantothenate	22706.6	40357.8	77667.6	59533.8	46165.2	50455.4	53539.9	90357.4	46600.8	37379.3	49655.5	307455	45862.8	69313.8	26270.9	110350	48759.6	37896.4	72787.2	60744.2	67447.6	77810.4	143507	187037	367251	240328	170920	332842	211024	370558	319324	216666	53723.3	334116	267401	232964	104028	231775	236241	268399	75974.7	74393.7	129845	197545
Taurine	8895393	9572129	9479519	11362760	9218462	11514070	12720020	10595070	9106860	9916725	11725300	12150170	11343280	9051430	8695173	9189061	10083560	11490090	10555850	9113135	10094190	8214922	9464616	9965351	14239200	11798630	10055950	9883877	14224820	10687910	10598050	9477257	8560426	11553920	10175200	9252341	10564470	11688240	13660300	11648500	10200990	8761155	8336866	11051200
Hypotaurine	189743	163058	96839.6	221587	109129	168325	115674	156531	133225	163026	165841	229499	217271	153505	135070	208383	216936	215819	201353	200236	117220	174916	197576	173097	199025	243770	167572	193251	124720	176648	185165	184796	122668	207286	211246	161862	166829	253810	248913	214238	196437	211022	78796.4	364500
3-Sulfino-L-alanine	29094.2	25793	37893	32372.7	28031	22338.7	21467.5	22484.5	26744.2	27598.4	30424	29608.2	30837	26369.4	28622	15512.2	21567.4	25553.6	25066.6	32526.4	31398.1	22128.2	17664.6	24865.9	19483.7	25123.3	24686	25296.1	31881.2	20239.6	18400.9	26173.4	24656.8	28705.8	26058.8	27773.8	31317.6	19210.8	24032.3	21935.6	23409	27419.2	16314.6	30507.1
L-Cysteate	178126	145475	50235.5	136188	107937	123621	115376	94246.1	163905	211796	148452	412830	181029	122746	133608	144928	127861	78241.6	138020	153662	71824.8	132017	377338	341271	388004	411366	275588	129826	353040	198668	336538	422612	172485	414395	453561	248698	327376	445509	356757	391142	168417	403306	248920	431168
(R)-S-Lactoylglutathione	40469.9	175147	97498.8	113795	232875	114656	602360	268626	90979.3	23833.1	129004	20698.6	49004.4	161882	29002.9	57558.3	193793	183258	109610	129606	19441.4	141729	32714.1	18750.2	13377.8	36100.6	51265.7	8501.78	21051.2	71093.7	10402.9	10540.1	33662.4	8631.39	15346.1	0	70420.8	13206	33781.7	73010.3	34741.1	80493.6	21069.9	41934.6
L-Methionine S-oxide	391564	353841	446952	354491	228829	486906	325645	525190	267124	276826	343365	260517	498766	393662	454533	340794	424284	388511	114083	145028	330058	196533	264850	195152	398352	220510	167801	395622	307853	342151	190148	244009	306227	241103	356121	345952	437622	355113	387455	233156	108102	157222	215773	234216
5-Hydroxyindoleacetate	187608	218118	142103	253668	141304	182217	162017	200009	236780	228340	172555	146437	192895	161238	115604	137904	224618	103274	135757	182784	117314	131282	121549	150345	197958	246827	143986	134164	310149	150185	200884	258604	119343	146423	174174	143662	177321	178397	187604	180711	152072	90376.6	86848	215361
Indole	148957	156492	133050	148104	120092	195769	142137	112340	159390	182113	146399	123643	213693	191040	143327	111486	200667	124069	130894	147768	77038	131335	75716.7	100050	176537	171468	141023	104828	187107	103375	123368	177000	79563.2	119654	156696	124079	238125	143774	121881	173898	113869	147411	60560.5	175924
Indole-3-acetate	295428	231170	145741	208439	241481	566654	227158	162189	176078	374519	454996	387829	238946	188303	239887	74593.6	300874	191169	213916	206933	77064.1	233023	118012	116193	252218	193434	210969	233629	330853	117365	148547	309848	125047	140068	189778	156381	496953	135364	209830	394939	161747	205778	94916	265678
Indolepyruvate	4693.33	3116.55	6867.75	10717.2	5507.59	4580.28	11221	4744.34	12782.5	6785.18	2137.69	5108.24	11520	6232.55	6547.2	4275.46	16711.2	9727.53	4830.46	5725.54	9840.87	6840.96	5785.78	5862.39	5552.74	9867.87	7431.92	9712.17	13487.1	10140.4	8419.02	7340.21	14609.2	12546.5	8333.4	11641.7	9220.07	3468.36	15044	5989.89	2718.24	3279.97	7865.78	4727.78
Indoxyl	59676	62953.2	56898.5	45624.8	76223.7	73515.7	64342.4	78348.6	74026.9	155984	122492	192511	268792	105926	161216	94997.7	141282	145349	77762.9	99908.9	216530	80876	74526.8	64869.2	76508.6	71810.8	110408	170921	59758.1	96001.2	79249.2	103834	86488.2	95877.7	106408	287982	143555	109726	159176	182341	77483	150883	171742	82786.3
6-Hydroxykynurenic acid	7432.43	15173.1	0	0	0	10624.2	0	15711.6	0	19048	10958	16253.6	21212	14596.5	9684.14	0	15253	13836.8	4666.75	4995.99	12737	7366.37	0	6601.51	10950.6	4615.07	0	0	7644.8	14849.4	0	32608.3	0	13556.1	19981.8	0	7241.66	6310.26	25055.4	24004.7	5921.12	0	0	38069.5
Kynurenine	732244	957245	654458	1031567	624549	731719	625980	836337	951592	1020736	611162	607841	882271	794927	451874	511242	823037	510712	593412	753308	499943	614968	444314	565941	843925	1087514	670424	592856	1227341	644788	848170	1110172	453233	560975	708210	597036	762468	756435	735388	602695	592687	493721	362540	975828
Kynurenic acid	70085.1	80954.1	29461.4	66073.6	60965.8	63984	59404.4	48684.1	179746	126721	67699.6	64438.2	76956	68176.3	37711.1	61512.8	69596.6	14994.3	56001	62197.8	40553	57004.4	55388.8	66046.2	68738	124979	122972	71610.1	167698	69970.2	369048	163457	25953.8	74942.8	113300	70574.5	114136	97573.9	123586	94361.1	49039.5	50913.1	64477.1	113292
N-formyl kynurenine	106607	103150	68527.5	70651.2	91004.5	120752	79792.8	74702.8	83945.2	96493.2	89185.8	68264.2	137868	96842.9	91687.2	54459.1	90342.3	86278.9	53189.2	61385.8	44385.1	63787.4	31626	55031.5	67845.4	88364.6	90798.3	75310.4	104357	40130.2	63162.6	77821.7	42212.1	40875.1	81404.3	68485.5	135476	44407.3	102918	78850.1	40411.7	50630	32132.8	61655.8
Anthranilate	7000438	7379788	8353150	3049335	6760384	6600880	7016182	4588816	2090814	3548596	1625517	2003256	1802004	7939046	3281660	5705888	5317668	6865722	2312011	1367827	4680844	1779479	6528514	9341181	7664002	3954132	7052820	9548661	10458350	6086536	3571956	5937128	4343828	7711976	10692120	2792702	4336892	9394277	6141818	7684774	2309548	1392657	4228172	2317809
g-Oxalo-crotonate	65214.7	87488.5	137034	120516	144010	69602.7	89755	134778	96397.4	53263.9	95628	527170	66206.8	133867	45337.7	194307	83607.8	76852.8	123932	66325.3	162612	138845	259270	273292	611235	428351	319939	761790	443388	839060	737857	396579	121720	403704	380389	656847	183299	428122	397305	404234	148556	162969	286628	371070
L-Adrenaline	73790.9	80584.9	105128	101260	58203.1	74325	80355.4	84392.9	104653	105558	99771.8	89191.6	70312.6	78244.5	47054	68954	95075.2	86058.7	94883.2	66046.7	58622.6	98693.5	24227.8	58904.4	54867.8	90864.6	99316	42918.8	90844.5	70423.5	46299.7	74206.9	82558.7	50937.2	47377.9	46763.8	85592	92289.6	43794.1	69023.4	103381	56608.6	61997.5	62511.2
L-Noradrenaline	72244.8	81722.3	109890	105408	102807	114796	71860.3	91109.2	85871.2	112301	103874	100338	75129.4	85994.1	79118.6	78926.5	114509	115527	79482.8	87428.6	118681	90436.4	65788.3	64185.4	106341	97781.5	74119	90216.9	86270.1	82692	87160.8	96952.2	87219.1	69951.6	93852.6	68576.6	78331.6	75822.8	96005.7	66305.3	107913	71652.2	67412.1	90711
Serotonin	0	580832	5558.63	0	0	5681.63	0	0	2539.5	4942.36	0	6092.61	0	0	0	0	2931.08	0	0	2314.09	0	0	0	391847	0	2247.99	0	0	4358.4	0	2696.17	3413.18	6297.02	4348.42	2967.11	0	0	0	5896.28	3349.18	0	0	0	0
Ectoine	185786	291078	169299	209110	232710	216434	165772	173039	154857	183903	239527	176164	213091	221882	163271	267904	231152	203725	322330	178395	183939	177471	122304	157897	165880	152580	169918	181152	159758	131976	120950	147536	148502	160238	151352	145566	175325	147376	151865	168520	179806	157525	127257	153646
3D-(3-5/4)-Trihydroxycyclohexane-1-2-dione	104041	117098	130858	166788	113798	121078	99482.2	96415.4	107578	114680	146223	116233	126143	119608	76082.6	97803.1	117764	119074	88838.3	103478	94539.5	86358.2	68663.3	128188	171990	160239	120408	107914	155446	83484.8	154667	182928	124672	193466	148927	129022	167736	157661	122269	134979	119065	94486.5	91111.9	153403
1D-myo-Inositol 1-4-bisphosphate	1261306	2155495	2100587	1176074	1531537	1205935	1695301	1031960	860636	1591609	1262539	792547	1981762	1520767	1333591	1295827	1606043	1564326	1347877	1861629	1587674	1205548	404112	789115	1167774	899477	1132109	1512579	1963946	910819	561862	989944	674328	353394	1146161	511817	1526418	782116	605472	1051774	1091898	1114626	436975	828749
sn-glycero-3-Phosphoethanolamine	703800	322533	875457	617679	402239	500667	639238	533826	511267	715833	747920	668311	895405	615140	465613	530198	378461	739482	727340	774994	569143	537873	639815	283672	1024980	608072	253912	415331	718746	535954	530392	663961	364944	466663	549798	700740	621083	597941	410278	719234	780655	604195	381635	501333
Glycerol 3-phosphate	204052	198127	264660	228193	177559	200310	185141	198951	184736	160238	259159	291612	268395	172823	119706	156352	237354	166278	197951	206988	164609	188275	181348	167800	323298	341591	181660	164220	307292	194544	171289	200247	131832	222729	229196	171396	185880	178652	204342	218229	205361	172901	113080	245098
Diethanolamine	415588	649282	601499	454752	667822	646362	2347920	513101	605130	422444	540725	1757010	1544750	511557	279506	457485	2842055	1749494	276405	210552	197914	420079	107015	387088	513418	463986	347925	137524	998421	814878	248946	164152	325172	232647	189709	380056	469442	175753	241060	476512	249708	607145	333849	219778
Triethanolamine	15770160	12009350	14666530	3775698	5880218	20666810	91800520	731896	13361270	24970650	15877520	105426900	97139130	19343240	8508969	23787670	169738400	119597500	5634746	926456	4190858	4334640	183928	43155330	13455320	17140680	3423302	431994	52828420	26888890	10284740	8965992	7100588	11925540	4248464	14566300	12858680	2447695	10287390	22062840	2830548	17825890	2763846	2871392
Phosphoethanolamine	162995	183296	228508	213604	145719	219237	222166	224088	163158	160862	223577	267505	228528	167325	138011	226336	216383	202659	219278	177125	251960	227141	141828	187372	292848	220009	213580	171016	218419	215641	182995	182401	193691	178561	160261	206237	232199	230486	255262	144410	115254	164868	205830	198700
CDP-ethanolamine	25173.4	11472.9	105501	16333.8	29297.9	18433.7	16112.9	14071.2	81545.4	13626.8	34037.8	36269.1	37368.8	63396	27449	28281.7	18925.9	18562.6	21415.5	23763.2	18232.2	14333.2	21388.3	17726.3	103155	15393.7	25743.9	22081.9	23998.2	20087.7	84417.1	18518.4	6465.32	17001	74586.1	32755.1	24924.4	28000.7	25394	13265.2	14956.8	25186.6	10387.6	18833.4
Phosphodimethyl-ethanolamine	66754.5	74939.9	105645	78740	73874.8	76768.6	67508.6	56482.2	96476.8	79834.9	117874	94611.6	118954	82337.9	56153.7	61642.4	90329.6	112106	74947.3	110668	98509.2	81978.2	65712.8	62204.4	92284.1	81267.6	74715.9	94844.3	68066.3	69677	110980	83197.1	61882.8	76078.1	68051.2	93686.8	63886.3	53535.1	76697.1	71202.7	51201.3	104608	59557.4	106645
Phosphocholine	141068	167259	137254	127958	110226	129733	95350.5	138490	156565	110506	99796.7	114733	117501	108349	84900.9	43460.6	99859.3	114350	116943	147395	109108	136000	27467.1	69714.4	162936	89089.2	104182	66268.6	124849	88215.5	116742	63515.8	104688	71509.9	75128	96446.8	144269	73687.4	83079.2	103604	104413	81081.1	66017.3	90880
sn-glycero-3-Phosphocholine	6833.91	2727.31	5739.57	4853.32	4570.38	6162.51	7937.47	6781.68	6881.06	6162.5	3919.38	9647.59	6707.4	8507.8	6539.54	8477.17	7102.01	7061.48	5178.17	8444.55	10645.6	3379.39	6652.84	3649.44	7555.27	6531.02	5576.43	5962.04	2943.96	9272.83	6088.58	9167.46	6633.56	6794.66	4579.46	4503.54	6133.15	11157.6	7250.59	5832.2	5197.08	3473.01	6347.77	6230.81
Serine-Phosphoethanolamine	159724	144078	97820.6	187771	132066	197019	143124	147398	242056	212552	182948	182205	146996	161062	121488	123920	197108	103928	155551	181520	82755.3	144843	115980	141766	161327	172887	137524	101046	193005	85565.7	139897	143027	107163	121665	139252	114722	218847	172603	142773	169258	135051	168292	100344	160390
Acetylcholine	15181.4	21316.8	30067	13822.7	6663.68	3049.23	21094.1	20815.6	17234.8	16234.7	17471.5	7814.04	25552.3	20368.7	18639.1	16258.1	13384	20296.8	13823.6	27793.3	17300.1	8716.53	15572.2	6792.65	17512.5	14211.5	14539.9	19051.8	15550.6	11697.1	4804.79	18481.5	22366.8	18228.9	22697.7	20079.7	27364.9	23544	14871.2	23233.3	12713.7	0	6861.61	14169.2
L-Carnitine	29391450	48215690	76533830	74833440	49636050	49119870	54469570	50782320	58134130	50350210	60560440	53517750	48793610	41422690	47114380	46577140	62478270	54733640	41728530	22443530	87871140	44095540	22037160	39825460	61624080	70790190	43485220	59494290	56904200	48076300	51656040	46395730	76157930	50085820	37193020	40351260	46222240	42533440	59751830	37796150	40589410	19355820	52318610	44364900
Propenoylcarnitine	50302.5	71877.2	318030	68136.7	166441	85741.6	95469.2	52161.6	37463.5	80894.1	114207	109381	103123	60028.9	79340.8	121825	77432.5	162403	57075.8	43204.2	150413	63422.3	55725.1	72783.4	176796	67412	130636	156807	83218.9	55376.2	57930.9	89169.5	101181	90329.4	52660.5	102789	67327.7	100150	75158.6	109222	54688.2	45855.8	57067.1	50304.5
Malonylcarnitine	63950	79909.9	78612.1	101460	56878.1	82046.3	47927.3	78085.9	74536.9	47656.6	60148.4	54784.2	55197.3	34591.4	33891.9	53726.7	102716	91603.6	61695.8	73814.7	120965	129791	48763.4	35581.2	52345.3	83682.9	46607.4	90554.3	60771.6	67562	73690.9	46684.5	69627.2	67936.3	32037.3	31351.8	60482.7	41337.2	59794	56858.1	48063.3	37477.5	37082.1	80561.4
Propionylcarnitine	2689997	7798624	8154124	13858750	10330610	7512388	9267935	5088350	11324970	4103736	8558481	10678350	11261760	5136446	5165730	7917160	15779560	7400952	7141310	3601942	13268690	5527730	3796191	9279607	9052717	17672020	10554700	13622940	13516640	7789908	11822180	9339111	5768778	7132122	7930616	11934000	7479760	11284470	16017310	5636094	7224812	2922314	6197426	7860582
Butenylcarnitine	52095	43562.8	94583	42292.9	66507.8	38110.9	55403.8	47977.6	52337.4	41535.3	47439.2	50483.7	51032.2	55343.6	49807.7	41820.8	47586.3	81212.5	42491	38552.9	93678.4	48602.4	77323.4	55008.8	51706.6	45153.9	55794.5	105047	41372	85650.6	46789.5	49034.1	62743.2	55072.6	52291.1	94397.4	32831.1	53456.8	56821	52701.6	57516.7	53425.6	74680.4	36857.8
Methylmalonylcarnitine	2039743	3174323	2272069	3392906	2626948	4185806	1840210	2547031	4122421	1896488	2607235	1799963	4265118	930331	1620312	2096891	4324766	1903770	1262633	3491373	3145522	2674013	1205383	1336523	4567132	3138642	2006524	3307611	3361732	2317256	3241052	2076214	1956960	2648712	838443	1385975	3448093	3041199	2326519	2475484	1094338	2873039	1169183	3556664
Butyrylcarnitine	164006	159773	302196	139020	180415	128485	147608	164930	161102	144783	136441	115168	219087	178742	135549	165138	146229	204907	122186	123113	285945	180988	118741	127682	133264	116343	168050	280105	146835	171632	146962	185322	179947	127216	135134	169455	149476	159133	2638416	152761	139013	124308	130915	126640
Isobutyryl-L-carnitine	935070	1274688	1665971	2522156	912516	1199448	1675986	1893168	1433462	1012400	1507399	1692975	2794203	830441	700490	862177	2089677	2754375	1852130	687371	2662997	1081930	1055908	1244352	1810703	5113854	1500505	2007129	2442492	2670522	1781054	1881112	1056933	1709591	1515335	3685220	1385216	1754010	2638416	2376175	2377425	708982	1263899	1473511
Tiglylcarnitine	128011	87456.9	138524	155704	115304	144428	93173.4	124005	129838	108008	159935	153333	273482	77561.2	104286	109140	175763	203872	132169	96602.7	196424	88173.3	138917	74915.2	136492	200798	167472	164717	117099	172009	161285	105290	79581.9	117917	96863	190315	136222	117762	175769	210094	125389	64064.5	69413.9	110334
Valerylcarnitine	3008991	4353264	5336928	3776279	3868278	3993613	3572464	5107110	4074778	2172650	3016418	2922221	3377332	3584062	2469377	2703714	4507966	4818499	2472262	3665379	3555030	4100904	808754	1869146	3423632	3622143	3341629	3367931	3551378	4831952	3096769	2560902	2034097	2091671	3261345	3590581	5024484	2938083	2958303	4048120	3534714	2018277	2515403	3358534
Hydroxyisovaleroyl carnitine	577285	646423	1860218	566354	1308956	967586	1071114	1189429	696047	654088	1010979	933085	980002	413800	426016	871152	809758	2208267	702665	1118734	1062959	724475	530687	506716	1435363	580700	1208923	1436708	1293230	1291147	657769	708961	411155	459685	409847	668162	444599	911318	552055	1654285	638215	928178	443092	826244
Hexenoylcarnitine	114458	109102	198315	105866	166387	123301	129459	113415	113340	97754.8	134530	125110	102752	104216	131110	114474	100295	162206	120522	137710	165200	102911	109195	130237	96476.8	111451	126754	188475	87672.2	181806	88821.6	110973	138942	117408	125184	155987	108980	124647	137936	137787	126730	131551	173619	134004
Hexanoylcarnitine	271876	367735	239381	370298	219540	122666	441408	154861	288852	169756	210267	213149	156244	223289	255202	180012	229080	207976	339417	165897	227723	148220	273946	390057	227086	814950	435067	280638	558245	234172	290709	246824	214036	220413	306441	214507	351581	331803	211992	163992	738863	378196	241778	323691
Pimelylcarnitine	75289.4	64384.6	134063	89886	93938.8	59464.4	78019.5	86818.2	48180.6	57186.3	44968.7	58245.9	114702	75702.2	87353.8	85760.7	69478.3	146721	61415.6	58335.1	129091	74508	69867.6	68101.3	69327.8	54428.2	87983.3	107903	64592.9	96558.7	54083.1	62920	83263.9	67691.5	76229.6	73499	55287.2	51636.8	75066.1	46299.7	41703.3	49525.7	90664	77569.9
Hydroxyhexanoyl carnitine	748193	1586200	2720617	1420676	1418239	1303530	1092429	1343825	1088818	722915	1113151	1082028	1087823	1126544	882464	856393	1396598	2107724	1149543	1265081	1654282	1372160	76225	859366	683106	1015372	988528	1203847	879075	1659827	815650	696718	771874	939034	719673	694407	1167478	633889	1076325	1280530	912322	849359	1063233	1004730
Octenoylcarnitine	189804	261598	120221	276572	144393	123701	135680	178240	216504	323199	218445	227935	201126	180596	180270	99405.5	194236	159686	216253	348698	157841	275716	140949	264210	171204	371985	187562	108860	202263	207532	230975	364885	133284	168403	201904	148631	286720	189041	166232	235667	289604	333446	165682	460420
Octanoylcarnitine	695492	468212	263457	806397	297312	146641	304648	232252	261218	251617	254113	451964	161472	322654	177001	235418	187716	165766	828476	323388	293659	185933	645710	505734	403052	1375184	554113	312058	395059	285768	447837	272120	111957	183320	802638	221262	371582	429346	265672	232378	1849959	880291	226919	544492
Hydroxyoctanoyl carnitine	198061	165778	112555	291063	151307	51011.2	57486.6	62449.8	131290	85418.3	55225.6	117290	71344.5	102393	45323.6	78015.7	84214.9	116720	258034	108240	99716	79625.8	158473	151177	104650	313198	223135	134125	67688.5	112390	243660	133052	48979.7	34774.9	118276	52194.4	65997.2	116578	84673	55711.6	289782	196016	73517.3	168586
Nonanoylcarnitine	205789	95864.2	79520.9	201759	96793.4	36188.4	88322.1	106842	168406	138914	124524	180773	64767.3	121656	61738.4	115926	163388	82115.9	60123.1	131019	96500.7	108147	242881	130317	116270	382794	116444	78388	129154	119202	180111	201921	111401	147831	174170	89433.5	79198.9	208725	243830	86392.6	117688	129127	66268.1	152794
Hydroxynonanoyl carnitine	92171	190490	174778	149259	178125	158745	189729	168838	163910	85311.6	147050	170386	127120	166014	128236	99089.6	190239	174008	167501	169679	118949	152922	52285.2	158011	78503.9	124627	147052	111765	103268	185030	109859	126294	131518	133293	149059	109747	112724	109980	171492	192383	134156	167853	140622	162992
Decanoylcarnitine	559561	387278	94310.2	808699	184415	86265.2	73117.7	109082	159557	215508	242873	352783	79053.6	213114	89764.8	125526	111065	64673.6	584630	338202	82431.2	95176.2	581149	355385	329993	1181445	411688	90355.3	237853	125980	372097	191067	37812	80220.2	587698	124641	305030	336135	162641	176703	1696427	855327	168437	495955
Hydroxydecanoyl carnitine	138641	91053.5	51902.8	179401	101748	45407.5	47142.1	47297.5	62920.6	34621.6	65941.4	64213.3	46772.1	61050.1	49019	43726.7	33704.3	74461	155934	96429.1	55777.2	55502.1	154116	111094	66663.4	200321	137038	84568.7	60419.5	77339.5	123690	86867.8	47445.6	53041.4	96440.7	68370.6	58931.7	65979.3	69486.9	54204.9	226015	189954	81254.2	131878
Hydroxyundecanoyl carnitine	40239.9	35276.8	35258.5	37711.7	52778.7	29703.9	54196.1	39810.8	41318.5	33136.4	40756.4	35327.9	35911.9	33317.6	59427.5	50221.9	36397.5	62937	38857.4	39787.4	60518.2	50061.6	61622.2	51941.7	27662.6	30078.7	55423.7	52217.5	18323.7	59674.9	23557.7	21413.8	50933.6	24997.8	37254	66696.9	30951.7	37094.8	34059.3	42084.8	41473.6	40503.8	48634.6	41358.9
Dodecenoylcarnitine	27851	45014.7	9978.41	34804.4	26484.6	3319	6966.01	10072.9	12957.5	12633.1	12961.2	23031.7	10591.1	8347.52	11765.5	23668	8405.05	12370.6	38141	18632.4	14058	10876.9	62718.7	73902.5	16171	89167.3	31525.8	15422.7	24642.1	19577.6	24796.5	14677.7	5911.53	5255.18	34982.5	19852.8	11675.1	33671.7	12683.7	15278.2	110867	43809.9	29222.5	45864.3
Dodecanoylcarnitine	14697.7	31186.2	7073.81	25756.5	8484.38	8582.18	12782.5	10412.2	10258.3	7977.65	11080.8	18286.1	3536.4	8257.09	11223	7744.61	9861.08	5954.72	16801.8	17334.9	6165.28	6395.06	27266.5	43288.2	14968.6	48247.2	31055.9	5214.38	12547	12191.5	25629.2	13480.8	5027.69	5843.77	24420.4	8777.45	15955.4	19866.5	15384.5	11159	61291	45992.6	13738.3	28501.4
Hydroxydodecanoyl carnitine	30648.5	31907.2	24920.1	52102.7	32535.4	28292	23028.2	21653.2	25852.3	28726.3	37172.3	32263.1	28718.5	32726.2	16830.7	31614.4	24971.1	33107.3	42348.6	41053.2	25550.7	24279.5	32316.1	34593.6	30476.1	49122.2	40413.6	19555.1	33333.1	17991.2	39988.8	35570.7	25126.8	29755.1	42477.1	28796.2	26845.5	49868.8	32529.5	27377.9	65030.7	42422.3	31400.2	38260.3
Hydroxytridecanoyl carnitine	66877.4	64982.6	102504	60261.6	106037	75747.3	91813	98531.2	63569.7	84415	90439.6	78497.8	80526.9	74576.1	101235	117805	48945.9	87872.1	72142.9	91573.8	97888.6	85780.3	118695	107580	52651	57729.8	103638	114538	81472	102055	55766.7	64462.4	108387	72475.1	67062.5	114759	78523.4	65845.4	93924.6	80494.9	66878.9	72575.5	102878	84466.4
Tetradecenoylcarnitine	2686.76	8368.02	1184.79	4613.47	3402.95	0	4037.43	2206.54	1080.63	1218.17	1171.34	1492.9	798.003	1505.48	2336.67	4260.21	915.56	1679.06	4669.94	1397.89	2709.28	2308.01	11193.5	20213.9	1540.06	8991.99	7510.27	1540.49	2719.14	5175.35	3443.12	1207.75	1823.02	1831.71	4150.9	7093.77	981.083	7114.53	2664.45	1684.88	16691.4	7834.93	6926.1	6220.34
Hydroxytetradecenoylcarnitine	15016.2	6584.88	10203.8	12861.4	3758.74	2051.01	995.277	4244.9	3155.08	3510.63	2901	13364.2	5857.72	1861.67	4225.93	7152.6	2643.05	2987.51	9584.36	25452.3	3342.97	6071.9	41274	19956.1	31224.3	54409.4	16157.3	10286.6	4777.05	14989.3	12017.9	7458.79	4424.96	12137.2	12694.4	26047.3	18067	31294.5	11887.3	7171.79	47127.9	38492	6538.85	17292.7
Hydroxytetradecanoyl carnitine	5291.53	8961.73	6900.42	8926.66	6081.83	5845.64	6722.94	0	6983.23	4471.17	5585.19	8053.43	13997.5	9252.13	8654.12	7968.4	7413.8	10714	8778.23	5304.06	3336.59	9125.89	8044.19	6703.93	5333.15	6435.91	6274.98	5084.56	4926.84	2943.44	5624.74	8963.74	8229.22	5489.88	6200.4	6927.78	6175.27	13191.3	7370.92	11703.6	18722.6	5857.46	7445.27	4500.1
Pentadecanoylcarnitine	6044.23	16455.3	13325.9	12533.4	11417.8	16742.4	9074.28	7128.96	16877.3	14978	14969.5	14090	15192.5	10285.7	9975.03	6168.58	13865.9	8735.35	18944.7	0	14202.5	11717.4	7334.87	17853.3	6224.68	18757.6	6804.81	9226.24	12515	6516.93	7140.08	12950.2	19758.6	17418.2	7430.27	7651.34	15807.7	8380.28	16336.7	6117.11	7570.01	15126.1	6995.78	17956.7
Hydroxypentadecanoyl carnitine	12314.6	11907.5	6535.17	12193.5	10637.8	10881.3	20292.5	6047.02	5061.71	11834.2	18047.4	15270.5	18532.4	10092.5	8733.7	5373.25	14411	9247.78	15138.6	9680.06	4553.37	15445.4	11510.6	10628.3	11723.6	13815.2	8709.26	11335.2	9252.19	10355.5	9973.27	12023.5	24504.2	10332.6	16297.6	9588.67	16301.2	17872.7	18758	14289.4	11920.8	15062.8	18277.1	8830.6
Hexadecenoylcarnitine	83318	109490	59975.5	101884	78982.2	114061	87132.7	107148	97169.3	112961	101058	115367	97420.8	89062.5	78166.4	76762.5	92986.1	68158.8	98539.4	86965.2	82485.9	88027.5	83967.6	83212.1	97381.6	125159	88331.8	70027.7	107034	83037.2	98455.4	90928	86954.9	87305.9	95586.3	80415.6	134489	106064	93810.3	109798	111208	91886.2	75711.4	116382
Hydroxyhexadecenoylcarnitine	12403.9	16605.7	32002.5	15958.1	29229.6	14678.2	27913.2	25789.7	10887.5	13437.7	12122	9496.47	19479.8	16491	34502.9	32532.8	15826.7	34970.1	16113.9	11444.8	47178.2	23144.2	42219.8	29449.5	11260.8	12913.1	30238.1	38523.8	12120.3	38462.5	19052.8	16917.3	38792.3	20543.9	14748.5	34284.4	13915	16057.1	21888.9	19104.2	19193.8	11996.4	37654	13699.2
Palmitoylcarnitine	61622.8	43547.1	42431.5	67696.2	23675.2	24070.7	141356	146458	187146	29615	50819.1	68096.9	115340	52353.4	26579.2	99630.4	49072.6	85107.9	173382	89748.9	102436	103564	92769.3	67576	34568.5	119437	61167.2	57106.5	36115.9	64069.7	70557.5	38225.8	73637.2	80509.4	71542.5	89797.2	32543.7	52049.1	199802	59705.8	81835.1	61974.6	40309	171558
Linoleyl carnitine	193235	59343.9	70210.9	87708.8	64855.2	30244	396282	360479	350660	37085.2	74140.6	135418	256521	108722	72599.8	352980	131946	218150	320451	162108	181705	239818	141039	229964	57403.6	220994	162295	80903.9	66193.9	136730	242372	60311.1	283556	184780	154457	155552	60275.5	105334	675955	121933	167805	170918	179935	318880
Oleoylcarnitine	175494	54640.7	49614.9	80398.6	42047.9	42926.7	232991	221384	279988	52888.2	75202.8	150530	148997	89591.9	47058.1	186063	103999	129275	217196	180155	182288	178257	129442	145996	48223.3	194469	136607	80914.6	61597.1	118134	135068	53338.2	143793	139241	100543	131330	52972	86873.4	345484	60309.4	116382	113123	78680.8	266234
Hydroxyoctadecenoylcarnitine	92594.6	135320	59784.4	130111	92197.2	127752	87580.3	109104	116553	129708	118021	123591	109377	109496	81504.7	88353.8	113552	59622.1	114307	95619.9	67289	108085	85428	98125	98736.5	124101	84432.3	64639.8	123738	81608.9	111194	115661	89360.9	99359.5	113250	72569	143543	118121	117588	121127	126879	111475	75773.8	112458
Stearoylcarnitine	92861.1	16670.3	35178	38946	24763.4	66068.9	18089.5	20741.9	5020.66	13179.5	17266.3	41247.2	36926	26431.5	35674	37453	33111.8	14914.2	25840.3	38722.9	39406.9	70753.4	17758.2	26146.7	42066.4	86781	8497.98	72765.7	7686.94	35700.1	42323.1	36783.2	16003.1	32969.8	39608.6	46262	11098.2	31637.2	40779.1	24117.9	37732.2	91587.5	40112.2	19461.6
Acetylcarnitine	32429570	64570720	59371040	69042850	45954180	54676230	61382100	56003970	60817960	48991600	57946280	73600060	67152100	32280770	50563420	47781760	83454370	45011610	57688080	37106230	95256390	64499920	47764200	57938340	62092780	76602700	57509930	88188540	82766490	85306150	90398310	72372990	77220060	85048800	50362410	67348620	61129840	75585690	88148790	65052000	56051530	39218040	64815240	83791850
Butanoic acid	70942.9	81124.9	34988.1	77837.2	66364	98618	72814.2	71613.4	105266	98564.7	93183.6	94919.9	89101.3	87169	65826.7	66953.8	92735.3	66477.6	90850.5	99860.9	27822.7	75557.3	70527.8	72231.6	97675.6	98691.3	62652.6	57939.8	97375.1	54589.5	73869	74981.2	75424.9	88566.5	86072.2	63993.8	96114	82819.9	79608.5	108825	94555.9	80728.2	65027.8	91074.2
Hexanoic acid (caproate)	420229	499484	340299	547758	381022	495288	417802	411718	522085	478082	501498	419301	434210	382780	397526	391403	495552	360918	432890	516257	314278	412969	373281	389832	435541	458861	373824	342186	419328	389275	397467	482275	412272	372225	474779	336450	494408	467702	472836	470163	459483	417238	422911	533815
Octanoic acid (caprylate)	1615094	1679357	1291548	1618098	1754958	1722359	1564318	1639345	2156971	12591440	1902765	1638576	1869048	1632019	2030549	1470223	2292295	1626101	4353804	2033060	2952789	2701328	1407364	1342096	1521246	1688583	1434427	1332214	1439966	1216504	1664704	4337972	1444041	1458285	1536181	1354487	2449864	1593160	1718315	1509336	1768675	1622941	1393947	1639377
Decanoic acid (caprate)	1370979	1379281	1259866	1516026	1246015	1442543	1208227	1313534	1514840	4411260	1478214	1492244	1543574	1630938	1487868	1348104	1558263	1214652	2503406	1556973	1750063	1842597	1123037	1426330	1364076	1616815	1545623	1103151	1481758	1137422	1576276	2101398	1237695	1204627	1551033	1311527	1659412	1413072	1479611	1671051	1667957	1374816	1366347	1512508
Tetradecanoic acid	1399248	2594298	2254633	2420951	1751779	1661790	1783076	1672092	1594322	1612304	1885604	1742918	1924302	2055659	2344628	1739833	2011049	2211137	2336625	1842279	1574048	1387790	1814411	3745201	1833824	2690089	2567415	1790959	1743281	2185377	1798901	1782827	1777131	1580362	2142499	1585801	2280646	2238040	2405205	2448368	2496559	1425323	2011017	2751825
Hexadecanoic acid	11335450	19666000	15437480	12797690	11641060	11770420	12796690	11094140	11874020	11601500	11380950	11951870	14465240	11459700	15756980	12690340	12814490	13885600	14337730	12178320	8557183	11730370	9620382	16193090	11301600	14741960	12506980	9571007	11707450	11928480	11561670	12908760	11183820	11797840	13689240	11008480	13991930	13696680	11702330	17002420	14454110	9380536	12126560	16529210
Octadecanoic acid	3863985	6619926	6576612	5134964	4643812	4085870	5495662	5081892	4442708	4691042	4024844	3877246	5698480	5594224	6427392	4151515	4908238	5159596	5432276	4174779	3530132	3987308	3361895	4574367	4064259	4906104	4062604	3212409	4039357	4939078	4185274	4221516	3978527	4895594	4843272	4373182	5267128	4532102	5222266	6613118	4593952	3758288	4677720	6097150
Tetradecenoic acid	109143	279257	122291	206978	117629	179393	146428	91854.4	85944	261162	103894	112201	78388.3	110358	139636	94274.9	163142	224620	228970	107438	106456	76786.4	129688	539447	101161	352307	293519	183990	84797.8	123008	107532	88726.3	74744.6	63107.1	142864	105718	121406	136619	154940	129869	247338	88610.2	151272	194320
Hexadecenoic acid	333943	2368716	723687	986688	559973	651877	1072786	356776	281450	991870	292936	448404	304785	526372	657114	339142	883286	3126542	1947124	370684	472679	382040	615612	4136286	312380	1790114	1731689	794150	584554	787298	383259	374944	288694	222508	916704	397385	593213	879277	549588	675384	1909267	266791	644750	1168571
Octadecenoic acid	2342278	12582890	4909326	6823354	6043418	1314629	4218242	2290106	2737661	1940218	1645117	1817452	6129576	5772634	7632784	3142197	5259914	6079510	11376460	2481867	2056399	2154576	3859481	13879870	2024965	8649941	11511900	4641708	4255086	6669830	3928851	2804197	3364596	3310027	6945674	5950400	4724344	8294618	7393296	8014768	8995324	2555020	5758724	8993148
Octadecadienoic acid	982895	7548074	3327181	3024645	3099564	608830	1979105	1321890	2030636	1256291	1280660	1551995	3829009	4572420	4058981	1357374	2996357	2487249	5943430	1266740	1246716	1646728	2265919	8766661	1068846	3839357	5471294	2708381	1509702	3731994	2050952	1859373	2327882	2302435	3317104	4246088	2495875	3387411	4775546	3654515	5642560	1210325	3568876	6300448
Octadecatrienoic acid	74087.6	450224	173642	140421	159513	18783.3	103791	81002.9	191614	70879.8	52732.5	84043.5	356283	177082	183366	48292.7	271540	147578	486158	96201.1	96102.5	72997.7	186784	563279	61983.2	265192	378415	175098	118554	316510	175041	112901	146706	149425	173478	422184	111183	194208	520913	238418	525612	107726	265934	475770
Eicosatetraenoic acid	72287	452520	684489	340652	333566	100308	312212	186440	204283	104839	252998	205359	337086	549468	628151	144185	341995	370098	401024	115994	234376	223528	205673	622787	162036	297365	380262	224145	117555	503219	162682	165927	266500	247622	342163	263500	275394	319268	371818	637319	334092	142437	442048	497269
Dodecanedioic acid	471554	336416	670555	383018	368627	391322	366309	408667	382294	329877	350528	320145	755393	292912	536625	334958	480783	503826	349989	284087	335715	298520	500361	310820	593783	347108	388511	431779	296808	400245	303404	337720	367745	325325	383700	762414	466168	364635	458847	433017	353603	285328	348853	356295
(8Z-11Z-14Z)-Icosatrienoic acid	15522	90490.7	116620	50730	35898.5	13002.3	53014.7	21013.5	30111	21812.7	35451.6	27160.8	61236.7	74470.8	69940.4	17332.2	57756.9	67438.5	65816.6	22289.8	38271.4	33946	31686.8	99779	26340	45487.8	53484.7	35988.9	23856.1	55774.3	29710.3	30205.9	59648.2	60456.3	43018.9	59984.6	33476.9	50128.8	54831.8	83276.7	60853.9	22215.5	76261.6	73535.4
(5Z-8Z-11Z-14Z-17Z)-Icosapentaenoic acid	13114.7	130963	65064.2	59253.3	37594.3	33439.9	148960	115368	25601.2	92970.2	51340.9	44901	71000	37934.8	107965	37225.5	72648.2	42766	183778	32283.7	82691.7	25667	35842.8	209008	19517.6	60020.9	51746.5	75539.6	56481.9	261022	24123.7	125902	143230	147300	16793.3	90012.8	37364.2	79493.1	75988.4	68342.6	178384	42416.6	97337.7	55247.2
(7Z-10Z-13Z-16Z-19Z)-Docosa-7-10-13-16-19-pentaenoic acid	6222.06	80441.8	62700	36065	27638	6234.44	38113.5	27938.4	22697.3	20128.1	21173.5	17756.8	22694.7	46653.6	42849.7	17196.7	34764.5	21152.9	86924.8	18637.6	30452.2	22270.4	26932.4	116403	19721.2	45131.1	43448	29746.5	23475	110645	32712.2	40595.9	40180.2	35893.7	26682.3	28529.9	18242.7	36872.1	49650.4	41197.7	104222	31326.8	59924.7	58558.2
Mevalonate-P	43280.2	45313.4	29547.5	33365.1	34597.8	35180.7	38215.2	33400.8	42351.2	29722.7	23600.7	68472.2	54646.7	55753.6	34528	45516.9	33894.6	43296.4	60801.4	53048.6	21912.8	24131.1	27632.4	50963.8	49235.3	61807.3	69586.8	31586.4	67299.1	48882.7	74282.8	67946.9	38403	56389.2	57229.2	66992.4	49324.9	66747.9	70644.2	104399	60747.4	65244.8	36440	46836
Mevalonate-PP	0	0	4482.73	2184.69	3410.4	4135.78	2371.21	2232.53	1855.36	0	4745.78	2572.38	2239.04	2370.49	1837.53	2416.7	1690.91	7939.25	1323.17	0	3774.48	1539.97	5332.16	5436.16	9192.2	3770.4	4874.73	10549.4	1389.45	3892.89	5457.25	7533.35	5220.06	6332.9	5610.61	5712.5	4360.62	3959.77	1440.62	2611.03	1991.43	2124.09	3506.22	2710.36
Chenodeoxycholic acid	0	0	0	0	0	0	0	0	0	0	0	0	0	0	0	0	4664646	3279974	0	2297314	0	0	0	0	0	0	0	0	0	0	0	0	0	0	0	2494716	2154306	0	3711922	2425562	0	1903980	0	0
Cholic acid	54644.8	35459.9	46393.9	50979.7	245217	183374	243979	97767.9	163274	286124	33309.5	43995.1	359970	116458	124790	856691	2030593	181363	70451.8	735111	654309	258363	34452.8	56761.7	45252.6	44710.4	136133	179902	155776	50133.5	63592.7	159699	70752	436410	121077	887664	101464	545190	1158319	77242.2	50021.2	356763	585422	236338
Glycochenodeoxycholic acid	266962	217515	716136	738204	391807	553648	658254	193377	776435	754934	465497	498390	2566731	1240513	1762207	1755158	1187743	1189123	83196.3	69482.1	2329164	697207	331558	425867	659763	723098	517689	806287	647257	224010	1067001	1069107	1139063	1100726	1371390	1009166	2861299	1569227	1364079	682879	106022	128242	1472008	994837
Glycocholic acid	167431	120165	307221	621479	237439	512614	495912	170966	479121	818406	507492	485868	2177392	1632961	798357	996609	775078	567569	66180.2	101212	1294343	573090	112560	175089	511222	610793	298568	479596	573501	147275	774694	1029122	1138079	769637	1238702	407323	3029159	1092488	816123	365164	111885	111798	899986	775107
Taurolithocholic acid	14333	12217.9	14689.6	28371.6	10621.9	26150.1	32047.8	14927.2	19186.8	17487.1	25389.3	24244.1	18055.1	26971	29752	18579.7	24050	52328.9	10748.2	11367.8	26341.8	10835	16600.2	15163.3	18139	29540.5	15628.7	26330.4	43804.5	13379	20353.4	18971.6	30025.3	40301.8	38216.7	14145.3	67791.1	21579.8	34115.8	52498.8	12222.9	9278.27	20985.3	16001
Taurodeoxycholic acid	2539.34	0	5072.91	8746.3	2444.34	5038.41	3665.49	0	4450.66	0	3468.85	0	3070.7	0	0	8318.93	0	0	939.613	2037.91	7411.41	0	2612.45	0	8098.54	10069.4	2547.17	5728.89	3355.82	1087.96	0	0	0	3307.49	0	0	0	9806.14	3700.8	0	1388.89	2065.07	6339.59	0
Taurochenodeoxycholic acid	74770.4	81753.5	96256.7	557719	98966.8	215586	175444	58151.9	258055	230152	292665	292899	348187	536264	202444	468836	290148	270059	35867.1	14758.2	550083	89851.2	103175	223025	229350	1148706	206311	248405	300639	81317.7	511455	323162	177148	202170	809031	162649	618950	708311	441572	280703	59086.2	22248.2	381125	210477
Tauroursodeoxycholic acid	80618.8	27708.6	44661	389994	54322.6	39929	198428	28403	158514	179158	148706	183763	100418	425900	150689	82274.3	273228	481502	0	15596.7	35338.8	0	90670.9	76882.4	90087.4	604510	100721	38910.8	288277	37201.6	320387	226740	106010	109995	639125	30192.9	545703	117555	397594	412694	21563	26439.6	23468.9	36553.4
12(13)-DiHOME	45800.5	67203.4	31629.6	38939.4	24158.7	47033.3	18536.7	46205.9	35450	61610.8	23018	25331.4	31058.6	34775.7	61701.2	75114.3	69353.6	50291.2	17754.1	25096	28581.4	46482.7	34385.2	39909.4	37512.7	29696.4	62696.2	40444.6	23017.2	31391.4	25819.5	49299.6	94029.3	75397.8	36610.6	29015.4	61093.4	77124.5	84347.3	41474.4	24479.9	24404.4	24150	55925.4
12(S)-HETE	12248.8	13141.5	22431.7	13885.2	13140.8	14054.1	8164.99	12863.2	12384.6	12448.2	15198	50187.6	19594.4	19030.8	36166.8	32798.9	25635.7	19454.6	22439.9	9341.52	21733.9	12719.6	24564.1	24053.5	54475.8	31530.2	18465.8	22409.6	18286.3	12497.9	16664.5	30787.5	14545.6	26061.5	35560	43783.1	42216.3	74748.5	27407.7	36821.6	40480	23303.2	32555.2	43324
13-14-dihydro-15-keto Prostaglandin E2	104430	55256.3	36000.8	129465	52760	56561.3	39755	39831.7	75923	31887.8	36347.6	44268.4	46480.4	52554.3	110061	141530	28652.2	36268.4	22911.9	35520.8	45619.2	126501	67127.1	55874.7	461277	74822.1	36963.8	38312.1	30101.3	47182	32850.8	51819.5	33267.5	26005.5	44159.7	442580	38310.1	41090.2	60748	75904.4	32403.2	29095.8	56829.9	31308.2
13-14-dihydro-15-keto Prostaglandin D2	261766	323860	236758	305848	236744	238322	185361	224989	266775	196475	220172	231902	230853	277061	245602	242537	211748	259703	279256	221081	219381	155058	347585	315816	291623	470256	333203	311399	249850	244150	275814	250156	204334	222914	354424	312240	292593	274482	266071	287962	353544	194494	262438	250712
15(S)-HETE	5597.5	6514.89	7862.35	5298.22	4432.02	3989.76	4110.91	5259.37	5861.23	8493.73	7551.85	10452.6	8392.15	6149.06	5437.04	5378.52	11774.6	6330.34	11111.7	6801.86	12612.2	7359.21	13764	13007.1	4063.44	17398.1	7599.8	8897.89	8644.68	19764.7	8659.38	19690.1	6538.7	6876.03	10964.7	13694.7	5745.39	12831.4	9720.23	11221.9	32153.7	8717.53	20112.8	15114.2
2-Monoolein	20142.7	25421.3	15329	238771	18429.4	15065.4	16159.2	16306.2	13395.1	19266.6	46529.3	31384.5	15670.3	15794.2	18331.4	16449	16177.4	16378	16144.4	14513.1	15845.9	472280	17203	18410.4	47046.4	93734.6	20156.6	15993.7	16452.3	14919.5	16977.7	18777.4	15619.6	14512.8	16532.1	14693	19413.6	15438.7	17003.9	17207.6	14898.6	15083.5	13320.5	913454
5-OxoETE	3032.05	4497.89	3087.01	6511.47	3937.22	4766.67	2094.75	3288.48	5741.26	2550.2	4930.08	7275.03	3877.87	4024.85	4167.2	3230.09	3362.57	2658.54	1846.42	2495.74	5052.07	2653.65	3780.71	11619.1	5199.77	3989.14	1811.3	2598.21	5699.43	4352.4	4341.75	3781.24	2161.47	2398.46	4481.63	4545.42	3341.81	4663.18	3354.76	3417.76	3013.73	2921.63	3024.66	2543.05
g-Linolenic acid	6733088	7707678	2463233	4230080	3287716	1123463	1863237	2475755	7375600	2176180	1490811	3961596	8694457	4061618	3010428	3219823	6130720	3114639	10291260	5062798	3343561	2102550	5946518	9463032	4294642	10937520	9574248	5421046	8849883	5298958	8451220	4253544	3095007	3474639	7010166	10620710	5327314	5481636	14653340	3831998	16124570	4623142	7450638	10553810
Adrenic Acid	674281	646073	538601	610636	506498	288490	246421	204339	530856	242603	462685	759624	517242	805260	489337	447218	515437	386295	589310	416433	430789	297998	733348	766416	664587	1278586	1001873	575215	437026	332102	673449	395132	292286	398224	1065885	893531	733354	612724	661239	485308	962212	389750	891823	743010
Arachidonic acid	6284072	6710322	7370742	7204564	5024554	4358638	5018984	4519816	6359330	3264301	6023770	9343981	4987132	9965993	8987997	6334844	5802408	5322454	6262746	5233924	6836644	4543994	5659874	7317990	7666346	11815900	8145762	6169168	6077662	5395532	7233724	4613828	4325616	4165692	9689784	7655496	10837180	7735526	6636366	6033662	9341715	4544050	8473073	8455855
Dihomo-g-linolenic acid	1340515	1406150	1540672	1277969	727934	670688	794261	526105	1324121	693672	944684	1182748	1185955	1418107	1157431	1079926	1082818	1224206	1299394	955329	1418314	761723	1057706	1454361	1497085	2304448	1514697	1334421	1360538	864017	1536102	991868	1248509	975367	1393027	2080285	1614663	1318191	1314995	1330673	2039322	925408	2183486	1595650
Docosahexaenoic acid	4994384	5912592	2173261	3545154	1884922	2533739	3894838	4441316	3594386	4224274	1988125	4160373	2417963	4797992	2946080	4273426	3045411	2281254	9884521	4451790	6064786	2001156	4603496	6835408	2879767	8240822	5146162	4769124	7966776	9267633	4937716	8799379	3369738	3053695	4035407	5588386	5201512	5637460	5093936	3880081	18037760	4805668	11327890	5721866
Docosapentaenoic Acid	1185553	1457960	870036	1015323	481561	494598	717091	796328	964582	831320	499933	1075952	531251	951363	641445	802130	672610	515048	2084773	1221321	1007853	354579	1074855	1756188	1052137	2372913	1268570	1346329	1750639	1646227	1418570	1725923	776999	926105	1085484	1130984	1113082	1040956	1158702	740907	4018371	1162937	2198436	1248433
Eicosapentaenoic acid	1133211	1928807	992893	1437767	613547	1360813	2598745	3567693	1244569	3137611	1417050	1825223	1377444	710972	1532424	1783126	1510698	731745	3484920	1659415	1950351	533577	922557	2473849	1039155	2347103	1156010	1927056	3521651	4100582	1211816	4462726	3014270	3187841	766061	1848353	1679151	2106370	1671368	811858	4895224	1429102	2451592	1036868
Prostaglandin A2	164764	313108	231234	138521	93521.6	398934	671859	363559	100465	203790	33865.7	48693	58595.8	170542	291944	182513	0	396782	64787.2	44843.4	294756	57182.9	145008	262266	272503	124671	98709.5	311226	744383	303716	81306.8	205401	184112	245749	170873	55946.1	325389	198731	0	459525	62564.5	42269.8	303197	69197.8
Prostaglandin E1	3528.86	5081.37	1903.65	2896.1	4180.05	3430.56	3057.03	37105.4	4368.24	7911.89	3831.43	2598.01	5443.95	5010.33	12206.6	5651.02	6323.16	5140.97	4544.75	7197.77	7252.5	4481.99	2741.55	4516.41	2788	3698.44	4970.95	2934.81	3177.24	31796.3	4326.35	9038.45	5740.95	5189.43	5298.28	5819.43	14672.7	8038.96	6229.61	5368.4	5380.67	1466.78	7816.57	5874.74
LPA(14:0)	8372.41	16105.6	11480	21649.9	15445.1	22488.5	9397.78	11024.3	10587.2	8834.63	8219.44	15145.7	15415.7	10104	10909.5	14161.2	11105.6	9260.59	8328.01	3791.18	27517.9	9475.19	12153.1	22898.2	18445.1	11375.9	3498.28	7323.89	12352.9	7106.15	11450.2	9468.95	10082.2	13522.3	12857.2	10628.5	14992.9	15275.4	11464.6	16783.9	10130.5	11884.6	7395.26	9342.46
LPA(16:0)	119050	143974	50140.2	82123.2	0	60761.2	100626	110986	83323.9	99796.3	40146.7	93100.2	60608.1	131537	69704.4	109977	69240.7	34777.2	240739	122114	143716	32817	111303	160146	66200.7	193687	125028	112075	189212	253736	117821	242041	80042.1	77042.2	104159	144405	130778	134474	133884	100231	476148	130719	294587	137655
LPA(16:1)	2968.24	5459.71	6295.46	5016.32	5875.57	5501.05	6628.87	5045.52	6678.77	5081.96	5063.21	7657.43	3666.72	4515.77	6030.31	4526.23	4270.2	5669.78	3440.44	3993.97	6403.27	4245.63	3722.12	4792.3	8773.47	5950.28	4579.28	5070	6258.57	3511.88	6261.94	4982.79	5195.37	5341.43	4211.04	5287.58	7041.17	5602.98	5360.5	6628.49	2362.95	4045.97	7040.23	3488.49
LPA(18:0)	45625.9	30617	48001.6	45216.5	44450.4	34893.5	40952.3	47642.7	58942.9	53867.3	33500.4	46729.6	48141.1	52238	60315.8	42625.7	40193.3	46871.7	37271.8	27779.2	55051.9	36653.1	51363	36008	59097.2	42767.8	61704.7	36361.7	39455.3	45536.4	46883.3	55575.1	35567.5	48345.6	60396.4	61961.7	62336.8	34901.6	42248.8	52681	47390	27010.5	45629.8	29967.3
LPA(18:1)	48654	46762.9	65260.7	47520.5	55502.8	37364.4	63085.1	55520.5	51827.1	59856.7	39178.8	44168.9	61971.2	63379.1	68776	52225.6	47128.6	69584.9	41004.3	41972.1	60215.4	43894.4	47605.6	58511.3	78841.2	51327.6	59995.2	42853	54013.6	50286	58236.9	63833.1	71817.9	61523	56758.8	59187.8	66255.1	48705	53033	56439.8	43106	45734.3	56304.4	33350.8
LPA(18:2)	175024	153304	210616	161340	181748	131764	160907	176906	199173	177535	125101	148944	225007	170305	211380	152410	171278	206296	111722	131984	148244	148696	192523	151948	211523	160473	214788	130190	124356	163581	153645	173689	183210	159445	147852	219727	198863	148157	162725	199856	121353	133967	174841	140199
Biliverdin	4069.92	32592.5	11265.5	14918.9	12768.5	10236.8	78583.9	5866.42	31078.3	21643	11482.1	6935.11	62553.7	40736.8	22690.2	17454.2	24595.7	19981.8	38883.1	37186.7	44956.2	26659	10152.4	33997.3	7781.18	10810.4	18945.6	11943.3	34855.9	10044.6	14020.8	20253.7	29942.8	26581.5	4914.64	116308	11367.7	16108.3	23377.4	20867.2	28761.4	47905.7	82136.7	19503.5
Bilirubin	90176.6	79189.2	21840.2	80895.6	36291.4	63903.2	24117.2	36092.5	53357	102019	57948.8	53410.2	103205	47317.7	48800.9	97224.7	101256	14806	51031.8	74171.7	49911.8	35930	60448.6	36106.7	166850	69143.8	39654.9	0	153390	41870.8	107504	100840	53595.1	82098.3	107842	35592.4	59136.8	99780.4	41745.1	69571.1	29325.5	32650.8	0	54920.4
hippurate	948429	310446	487080	584807	364884	1487793	651388	512684	1814988	1978532	1764191	4280582	3930057	2593943	1045898	416220	772011	997242	4029210	945416	602538	2578120	456522	258755	1280727	907514	663140	964913	1395490	510911	1771325	2533753	297054	643378	3088173	3255457	3969791	1380453	1068921	2180044	3574135	1075225	714149	3384730
methyl catechol	70287.5	8437.21	4388.88	72663.5	0	0	6986.66	2882.15	95722.7	32910.3	0	0	32796.5	6487.21	46088	24683.9	5265.71	11071.7	20223	0	0	72719.4	8018.87	50921.7	0	0	36362.7	26296	19954.6	14912.8	33058.9	5670.97	11828.6	25829.8	8891.86	12561.8	89814	0	0	14276.5	32345.3	3039.69	26859.7	59694.3
benzoate	6206350	6216820	4254366	6617348	4301594	7486304	3474161	2556991	4061892	4704234	4058151	3390846	8092474	4461672	3617811	3750754	5352102	2859527	2833949	5513446	2940739	4292088	3582492	3340629	5767434	6571636	3743005	3753460	4147197	2018563	3100381	5158812	2120658	3614474	4442100	4425740	7206962	5650138	4969772	3709657	2892050	4060992	1797188	5979352
cresol	81476	7544.86	67661	44516.1	27177	159780	99496.1	143944	9112.64	5132.39	150092	162994	54660.2	36322.4	84633.3	125187	174796	103096	129583	55177	157402	86369.9	57747.2	10216.9	56625.6	42194.5	21489.5	178973	101617	164333	11489.9	9607.4	34611.7	31507.6	27091.9	44166.2	136228	186782	143642	118519	116280	71114.6	91310.7	79960.8
phenylacetylglutamine	799212	246921	586948	780362	348786	2791109	616369	1301770	371068	390629	2914120	4898866	2024843	452763	1345783	1372841	2117866	1035149	2519370	1262167	1291554	1033170	694737	147364	1023259	846116	465130	3176001	1161553	1478837	444885	472844	215514	476341	695884	1542241	2628830	2822996	2088704	2228549	2000149	1659702	952896	1412737
phenyllactate (PLA)	12850.4	20530.6	44409.3	6337.39	7663.2	4762.27	10790.5	6640.75	48678.7	12139.9	29604.3	48074.4	23269.6	76984.6	28711	8984.15	19946.1	17449.8	8730.12	7151.86	13335.3	16175.5	11562.7	14476.3	67605.4	8245.39	20067.7	7544.2	13336	5738.15	56552	18010.7	7637.4	7481.4	106179	21407.1	68377.8	13921.3	22410.5	21263.4	8759.28	6019.14	10956.1	28418.1
pipecolate	322923	419521	356398	386967	318795	713616	442634	262688	395635	461710	261631	187005	721895	246882	383420	207242	520615	245409	599803	166241	319516	303321	245267	281370	350610	299027	270435	532077	490879	205568	420906	349513	448132	468434	211526	403487	589388	190560	351681	239793	573649	171572	176218	375418
S-lactoylglutathione	40469.9	175147	97498.8	113795	232875	114656	602360	268626	90979.3	23833.1	129004	20698.6	49004.4	161882	29002.9	57558.3	193793	183258	109610	129606	19441.4	141729	32714.1	18750.2	13377.8	36100.6	51265.7	8501.78	21051.2	71093.7	10402.9	10540.1	33662.4	8631.39	15346.1	0	70420.8	13206	33781.7	73010.3	34741.1	80493.6	21069.9	41934.6
Theobromine	3195063	10471550	7333866	10425280	3978049	12305660	7969328	7659504	5599534	7862516	5624636	5631836	2759741	9174036	3526654	1326690	3830202	3933514	739627	1588214	3482056	1369574	2043275	5994276	10549040	9143101	2975634	6113870	12516910	5067787	4408411	8252974	3814154	5573545	8668198	2511731	5685302	1533509	2315304	4756354	625871	1146944	2840701	2408494
Riboflavin	103143	143735	125875	159437	138175	170141	97648.8	96591.2	110326	119874	135726	119496	177851	143576	76031.3	77121.3	174512	98228.3	107511	157577	142900	106934	75143.6	101267	147035	128205	118448	136155	160381	96154.5	84639.9	124766	132779	100127	123253	74653.1	121136	110400	127816	133460	140050	103377	60678.2	103120
Acetyl phosphate	255610	267968	29614.9	343297	100235	343952	355272	136126	257203	352676	379179	354300	264917	268158	0	59181.7	296175	18873.1	260459	336645	8258.05	148923	0	112645	287227	264172	162334	14207.8	443593	12497.2	176596	173517	11462.1	106169	222616	18881.8	361737	204063	166682	211206	314109	264322	6474.36	259535
1-Hydroxy-2-aminoethylphosphonate	162995	183296	228508	213604	145719	219237	222166	224088	163158	160862	223577	267505	228528	167325	138011	226336	216383	202659	219278	177125	251960	227141	141828	187372	292848	220009	213580	171016	218419	215641	182995	182401	193691	178561	160261	206237	232199	230486	255262	144410	115254	164868	205830	198700
2-Methyleneglutarate	815336	1086746	803310	1745119	1005533	1366604	1020377	802695	750599	1041144	1341580	1180082	928432	1018787	521759	764322	1186756	750660	1118842	977395	850381	878740	563596	1022828	1540685	1774269	1218604	881398	1561355	880321	1183959	1512812	1026152	1257168	1222175	1021366	1544306	1166534	1322254	922341	1079501	907683	818422	1460916
2-Deoxy-alpha-D-glucoside	0	0	0	0	0	0	0	0	0	0	0	0	0	0	0	885.331	0	0	0	0	0	0	0	0	0	0	0	0	869.838	0	931.818	0	943.851	0	0	0	1067.57	1152.3	0	0	0	0	0	0
N-Acetyl-leucyl-leucine	0	0	3336.66	398767	40023.1	61187.2	60793.6	7704.73	277363	760795	324675	262356	413972	49158.1	57770.7	153676	1682116	57876.8	955444	142704	585302	154577	0	0	24849.3	559883	25476.2	19024.9	80142.8	4715.76	241774	953967	80608.7	142156	45936.2	68957	164951	422558	969242	135436	868678	127558	249249	175941
N6-Methyl-L-lysine	174981	1253147	341580	1072842	919823	1228542	656600	650356	1284960	1058421	652862	658207	356501	158967	822588	260576	1661723	1043718	268864	445504	1014790	1479456	87963.2	996872	293523	987702	925756	1206250	808442	666930	1069208	1065771	1127924	1176607	130208	246764	750021	332917	1405554	802898	173432	349872	707566	1718530
Glucosinolate	41155.1	14183.4	10057.1	6340.25	19905.5	13118.6	72966.2	13916.6	52590.9	13359.6	7813.96	10735.2	26314.5	19716.8	10102.3	0	26523.7	29564.6	27072.9	23516.9	38779.4	51447.3	34702.4	21134.7	8780.71	24025.7	8907.43	34157.8	11074.5	24702.7	16711.2	13401.2	28143.6	26297.8	12848.6	0	37706	15032.6	31564.2	18682.9	27786.1	25360.4	11796.1	26097.3
D-Ribose 5-diphosphate	101934	104951	85994	85635	127149	124261	122323	90608	92796.1	95521	101463	105419	128205	109063	106898	112231	108842	104428	120450	102789	94723	109456	114190	119455	108452	121117	102290	103646	94376.2	109159	97171.5	115781	99065.9	112554	124726	117967	117042	114226	125714	125449	123608	119053	101594	106774
Thioredoxin	1624.53	5715.37	2110.63	5065.39	1907.38	2528.63	3934.81	1847.76	2369.02	1968.1	2846.4	4552.94	2364.86	1730.48	1620.04	945.83	2979.62	2552.26	3365.32	1929.35	2560.58	9404.83	2130.25	1624.8	2266.39	3654.49	2460.54	1295.32	5580.37	2143.88	2810.13	3095.66	2031.53	2259.81	1857.45	2636.08	2487.58	2167.1	3980.28	2582.67	4427.83	5299.84	3052.29	2532.01
Pyridoxamine	25030.2	140945	41698.9	131259	113132	112551	118625	77313	107494	106552	115738	92649.8	47488.1	27302.2	59374	40710.4	131293	127680	26752.1	53106.4	124360	197428	8235.11	58172.5	11157	51517.1	69521.1	91188.9	134246	35999.2	52518.8	45294.3	172322	104940	9719.61	30152.6	109971	31061.5	53391.9	66679.9	25669.3	20379.9	42487.9	81351.1
N-Amidino-L-aspartate	63652	35225.9	153524	25859.2	32936.9	47698	130761	52972.9	24903.9	68500.6	39718.2	44701.9	41710.1	102604	57701.3	44242.2	158167	53273.9	25187.3	79449.4	96755.8	129724	83746.8	36816.5	19392.7	62165.2	76349.5	78567.8	85992.9	30444.3	84250	84133	74351.8	67827.9	71561.7	90173.5	0	74123.7	209882	49905.7	24244.6	28329.6	48283.9	34282.5
N-Acyl-D-glutamate	414857	216474	1721187	1534395	421344	1399756	1066896	1211713	2438706	364261	2038822	1950496	320506	358210	271347	298987	1087008	371661	466940	217297	1452539	509336	286544	243298	1559871	1793535	421135	1337431	1203048	898252	2143710	446526	983943	923437	349807	260077	394524	385218	881268	328490	484424	195111	871974	455250
Protein 5-hydroxylysine	9611.48	10053.1	5213.01	15008.3	4367.13	14344.7	0	4724.25	16032.2	16196.5	22112	23231.4	9160.27	13927.5	6717.1	0	18559.4	6892.71	18825	13283.8	9007.63	17272.2	0	0	9696.89	18211.2	13393.4	14705.4	18159.9	6701.62	12597.3	6209.56	14537.4	35770	10593	5042.52	0	6258.81	12007	7307.09	0	5643.59	0	5328.83
Oxalosuccinate	40391.2	37109.9	22705.8	24025.8	21759.2	46898.9	21881.5	26761.3	37678	28257.1	52770.8	25402.9	33068.3	35576.8	21204.4	25639.3	31579.8	25764.8	23561.2	23136.3	16341.4	27739.2	27035.4	14567.2	27671.2	45764.8	18117	17315.6	47855.1	14105.8	36635.5	32841.9	14783.8	30279.4	37706.6	15186.8	50540.2	29372.7	16173.5	39189.2	15693.1	20213.6	12494.8	40148.5
N-Carbamyl-L-glutamate	128050	161033	164434	185710	181626	169899	196668	139800	159793	153614	169980	180877	199949	173558	107551	193532	285814	209133	152069	151572	135747	160574	87994.9	131726	159763	182404	179133	152328	216336	185170	191798	171504	134810	148308	227052	156415	154439	213038	286792	130452	130825	110536	105408	117034
L-Homocitrulline	74513.2	57184.3	102775	82242.8	42125.7	59835.6	41275.9	49665	40872.9	54070.7	54413.8	48816.4	72466.3	90396.4	46284.9	51580	87002.5	85800.7	50035.6	39558.9	57163.1	40043.9	58603.6	41712.4	84761.1	54724.9	36174.6	49815.6	56607.9	68758.5	50189.6	57680.4	39897.2	28796.6	90525.7	49718.3	63395.4	81097	83813.6	83291.4	61081.6	27441.8	15539.5	47868.1
Homomethionine	22818.7	28468.2	28018.5	29685.7	25620.8	23356.3	23600.7	20938.4	18019.3	21269.3	13637.3	19323.6	28565.9	22081.2	25615.9	8447.34	35115.1	29861.7	46482.9	42219.1	31498.6	31505.9	16841.6	26307.6	20495.6	45515.9	16295.2	32169.9	18109.5	12351.2	24201.5	17926.7	7499.33	19941.4	23406.6	23327.8	31430.9	21184.5	22291.5	35441.9	48103.7	30093.8	0	37715.7
Xanthosine	0	0	0	0	0	0	0	0	0	0	0	3441.3	0	0	0	0	0	0	0	0	0	0	0	6605.13	17351	23987.1	0	12455.2	23172.3	0	13791.7	14007.5	0	11259.8	2776.49	0	6691.61	2983.27	3450.72	9887.64	0	0	0	11593.4
dUMP	0	0	0	0	0	0	0	0	5780.95	5044.73	4056.42	86353.8	21117	6983.53	0	19019.6	5841.34	8841.03	6371.44	0	10432.1	0	147951	80200.5	84261.2	77701.7	62748	31185.2	54557.2	62600.8	83220.4	114075	0	108527	111322	93910.1	63212.7	104604	79777.2	82664.9	31210	60419	80561.9	88003.2
N-Sulfo-D-glucosamine	47387.8	17172.9	23901	9919.56	16818.4	50361.3	37056.3	16652.5	61703.9	57619.4	29432.2	138459	56144.6	18471.7	36761.6	15096.8	18053.1	28176.3	25953.8	29238.9	28982.6	38776.2	198578	146978	152720	181624	103361	91921.6	130314	87740.7	169791	193599	39773.8	189848	184183	139959	129991	227590	146297	138537	54425.7	116518	132866	182406
L-Iduronate 2-sulfate	43748.2	27158.8	62936	20406.3	25978.4	38057.9	32433.2	21280.4	94847.3	56554.2	35931.2	256544	49449.7	41190.6	64598.3	71527.4	27282	73004.8	20949.7	36116.7	183643	3385.46	584015	251709	317650	211892	216982	308226	124078	317686	256627	371079	76288.6	377416	376950	479790	239076	375390	222535	194607	59809.7	171804	335652	277271
Aurothioglucose	126849	128151	103858	128363	109186	148757	139772	95904.2	170138	163410	108706	318093	101123	92381.6	64049.1	76523.1	125651	98933.8	78779.6	127066	113423	117435	332099	233159	454946	546424	385519	278433	267235	327765	548543	550485	102321	391087	353071	392341	591794	354720	454663	480803	182407	330336	252240	448221
12-Hydroxydihydrochelirubine	40469.9	175147	97498.8	113795	232875	114656	602360	268626	90979.3	25362.9	129004	20698.6	49004.4	161882	29002.9	57558.3	193793	183258	109610	129606	19441.4	141729	32714.1	18750.2	10954.6	36100.6	51265.7	8501.78	15916.7	71093.7	10402.9	10540.1	33662.4	8631.39	15346.1	0	70420.8	13206	33781.7	73010.3	34741.1	80493.6	21069.9	41934.6
N-Ethylglycine	1023886	1132628	835929	1251747	1190639	936763	712337	862979	733093	804278	704582	587363	1467594	1016247	811497	963287	1499216	668233	1257965	1167785	1405971	1211127	744907	800801	755811	1064692	973495	761282	830881	695819	543202	820861	774285	623904	1526157	1031138	956950	893852	1526249	502390	1077324	904329	958746	1106747
5-Carboxy-2-oxohept-3-enedioate	16543.1	26534.8	10312.2	28800.5	22635	36318.6	31744.2	47434.8	17542	37629.4	38312.8	31687.9	37670.8	37958.4	17508.9	12316.8	21044.5	20781.6	23360.7	28177.4	10453	33595.5	0	0	36173.1	30171.1	11681.3	13044	36059.3	17729.6	12338.6	29802.8	18014.5	24380	18797.7	7021.93	33588.7	19582.6	18078.2	9857.61	9627.78	29844.8	9972.4	20232.9
N4-(Acetyl-beta-D-glucosaminyl)asparagine	93855.6	251975	170798	282229	199070	207684	162495	269394	194422	74943.8	192664	70675.9	104287	228541	63797	52573.3	83851.8	141440	141620	204974	59234.4	249277	0	48462.5	72757.9	98932.6	125373	60844.3	70266.5	71685.2	73918.8	38308.3	58365.8	73881.2	43829.7	26167	288742	63560.6	80728.9	127752	191494	66711.7	71834.9	129469
alpha-Oxo-benzeneacetic acid	348939	272974	392527	503024	423669	375360	358964	373148	235770	325156	324677	433460	235589	340737	317559	462545	312659	377627	306246	325334	383240	405905	371143	506753	383817	419031	539332	431215	320212	438600	520218	416943	593071	532339	394386	550485	297719	347335	519266	331288	373660	347231	805426	452001
N-Acetyl-L-aspartate	146662	194492	176773	186211	146482	234195	183543	193016	190190	210111	203152	203461	278658	193239	160270	138606	212652	212410	178701	215325	238844	191185	92074.9	97891.7	155345	152150	180255	174302	191358	163076	155312	218506	175623	166968	200064	156958	157244	138444	188196	205750	166861	153754	140590	204334
4-Isopentylphenol	0	777.021	0	1368.14	0	0	0	0	0	0	1458.95	0	0	0	1935.74	0	0	1281.46	0	0	0	0	0	0	0	0	0	0	0	0	0	1533.33	0	0	0	0	0	0	0	0	835.192	0	0	0
2-2--3-Trihydroxybiphenyl	3961.09	2383.51	1211.89	0	0	0	0	768.05	795.226	0	800.121	1824.09	1319.95	0	2688.09	0	0	0	913.451	3228.63	824.277	0	3958.08	4599.62	3660.83	4814.34	1777.2	0	6488.33	2575.83	2464.57	2634.68	3595.33	1797.55	1666.24	4334.9	3195.13	9627.71	7498.75	4243.93	2124.19	0	1477.3	8937.67
Quercetin 7-O-glucoside	0	0	6020.84	0	0	3706.45	0	6318.1	0	0	0	4225.25	0	0	4103.49	0	6997.89	0	0	0	0	0	0	0	16802	0	0	0	5285.11	0	0	5300.51	0	0	14835.3	0	24195.8	0	0	12545.6	0	5694.97	0	4298.37
1-2-Dihydroxy-7-hydroxymethylnaphthalene	18103.5	18678.4	20281.2	1432.84	9046.69	11413.2	5605.23	0	22048.7	3689.12	11206.3	78657.5	25434.2	11009.8	8355.75	7213.9	4930.85	24217.5	23162.4	14324.5	50118.5	5217.51	73659.7	67387.5	78858.6	102751	17134.7	21159.5	27730.5	48140.7	124458	51588.8	4928.41	70119.7	48150	19329.1	59020.4	80486.9	43404.8	25756.4	76225.9	32177.7	61610.9	50018.9
1-Hydroxy-2-naphthoate	37273.6	23037.8	28939.5	16829.1	15991	41422.9	25605.5	12780.8	69645.7	66774.2	35440.2	492779	50789.6	27351.7	25810.5	31554	35773.2	36505.2	21780.6	45217.2	57996.3	32848.5	458299	192043	737998	382934	137968	35744.5	261168	264709	438344	532207	29022.9	496268	497326	342191	600032	601163	346559	485067	93445.8	160666	181632	442806
Threonate	211071	323256	300806	397980	252141	423916	221985	357398	249340	224200	342812	1684118	292328	307110	83294.4	474886	297315	128433	298330	201320	218867	350737	591035	776002	1837769	1960508	743921	1147939	2030301	1637508	2664523	1074624	277733	1438026	1102540	1137238	1061028	1105781	1240367	1468672	551894	375323	695948	1194714
3-Phospho-D-glyceroyl phosphate	11629460	19839930	16389160	18284890	21551750	13328070	13302160	14873140	13329090	13299000	12180660	7783078	20430820	14473020	13324380	18373180	14319040	15926650	21883360	18518100	18266670	18273140	3195335	11733510	10198060	7538182	12181770	9964607	18436950	13585540	9868607	7619474	10888900	3450618	9257515	5895274	13805610	9525406	7046930	8742815	20811300	14301070	5928784	8517345
3-Phospho-DL-glycerate	0	363766	0	0	1143161	0	0	714981	0	0	0	0	469212	0	0	0	1091312	0	772899	0	0	602120	0	0	0	0	443584	207517	229513	0	357688	0	332845	150565	520200	105779	361041	0	788472	0	0	0	0	219557
4-Fluorophenol	1760.15	0	0	0	0	0	0	0	0	0	0	0	0	0	0	0	0	0	0	0	0	0	0	0	0	0	0	0	0	0	0	0	0	0	0	0	0	0	0	0	0	0	0	0
3-6-Dihydronicotinic acid	499894	682266	397188	550400	419320	545248	400089	652848	555650	380252	536753	392086	344042	553589	287390	363193	353190	349236	376512	698856	338448	687614	93209	130425	509838	316253	295049	232796	390337	197827	344725	152879	424040	178826	293706	284401	684562	345568	179960	396091	511265	309923	228185	384536
2-6-Dioxo-6-phenylhexanoate	178486	194330	219635	184730	160928	143517	134525	226440	134707	102193	123550	104137	185333	161812	132052	131711	188822	158680	142449	188509	179759	218030	79806	67411.8	110313	120186	90518.8	161752	120045	129486	154219	106657	123912	91750.4	160359	84394.5	175598	166715	89272.1	128756	132019	85230.2	72488.8	140618
2-Deoxystreptidine	0	0	0	0	0	0	0	0	4354.11	2026.67	0	1687.07	0	0	0	0	0	0	0	0	0	0	0	0	0	0	0	0	0	0	0	0	0	0	0	0	0	0	0	0	0	0	0	0
Pimpinellin	0	0	0	0	0	0	12136.4	0	0	2048.63	0	0	0	0	0	11350.2	7082.4	12171.3	0	0	0	0	2218.91	0	0	0	0	0	0	0	1029.83	0	0	0	2295.38	3735.37	0	0	2522.89	0	0	0	0	2295.5
3-Acetyl-6-methoxybenzaldehyde	41130.4	53823.3	59558.8	52480.5	50837.4	42890.2	26854.8	82563.4	36560.4	22006.7	33580.5	17928.7	22473.4	45699.6	20473.5	33553.4	23513.4	50285.5	16780.7	51814.1	50278.8	82956.7	4429.57	2924.84	32048.9	8412.62	18250.2	27081.2	15558.3	30456.2	19355.1	627.648	59557.5	3413.49	11783.2	25417.7	54275.1	23532.4	3529.72	28282.1	44103.1	14535.5	26631.6	23405.5
Spongouridine	201207	655190	314115	446596	272568	414784	378235	338310	347816	303464	361529	372549	257160	335771	195604	220030	338710	252971	650816	635956	260994	407886	282647	624841	790586	961426	551474	269882	601712	310912	431098	554878	238068	489762	374915	245597	456593	497999	523804	505004	581078	365793	188493	811630
(R)-(Homo)3-citrate	9674.42	6655.22	11421.1	6041.6	3901.22	11382	28467.5	11091	12261.6	28526	2575.12	4113.73	14474.3	7403.55	3140.45	889.326	2378.16	7339.42	1403.4	2411.08	6790.23	4327.44	4871.72	3904.11	8461.75	5534.18	3199.48	4841.86	15773	5838.6	6667.4	16992.4	5991.4	15196	7204.24	7198.58	7261.39	1019.04	764.168	6030.15	1505.41	1035.07	5586.76	4524.09
Trimethylaminoxide	12691029	15072203	2.73538e+06	38648324	21171894	42270552	20768172	40098364	23176672	5769866	7.11262e+06	7181764	22143616	14719125	8.18273e+06	24290698	28072970	4.61059e+06	11056941	3.60949e+06	19652290	4.90762e+06	10107479	12348399	2.23808e+06	31196864	18751206	44005236	21881764	30531466	22756646	6518996	9414723	10216123	15456756	23307856	9275954	31324186	32668038	4466618	9623539	3974502	18705270	5.27126e+06
Saturated Fatty Acids	2.00759e+07	3.25195e+07	2.71954e+07	2.41133e+07	2.1485e+07	2.12769e+07	2.33386e+07	2.12843e+07	2.22102e+07	3.54842e+07	2.12671e+07	2.12171e+07	2.6024e+07	2.28425e+07	2.85108e+07	2.18584e+07	2.41726e+07	2.45245e+07	2.94876e+07	2.24015e+07	1.87063e+07	2.21379e+07	1.77709e+07	2.77431e+07	2.06182e+07	2.62011e+07	2.25535e+07	1.74099e+07	2.09285e+07	2.18507e+07	2.12582e+07	2.59097e+07	20108911	2.13975e+07	2.43231e+07	2.00339e+07	2.62395e+07	2.40236e+07	2.30802e+07	2.98233e+07	2.55353e+07	1.80599e+07	2.20635e+07	2.9155e+07
Unsaturated Fatty Acids	4.38619e+06	2.40181e+07	1.06112e+07	1.19058e+07	1.06823e+07	3.26514e+06	8.19887e+06	4.73674e+06	5.91388e+06	4.95514e+06	3.97887e+06	4.5396e+06	1.17905e+07	1.20012e+07	1.38367e+07	5.46042e+06	1.0397e+07	1.29394e+07	2.07332e+07	4.72301e+06	4.54844e+06	4.85518e+06	7.76352e+06	2.88192e+07	4.32516e+06	1.55414e+07	2.01556e+07	9.15925e+06	6.96706e+06	1.25321e+07	7.11172e+06	5.74379e+06	6.83687e+06	6.62045e+06	1.22217e+07	1.21477e+07	8.78758e+06	1.3576e+07	1.42249e+07	1.37833e+07	1.80078e+07	4.65624e+06	1.11805e+07	1.79858e+07
Essential Fatty Acids	34858.8	301895	244384	146048	101131	52676.6	240088	164320	78409.5	134911	107966	89818.6	154931	159059	220755	71754.5	165170	131357	336520	73211.1	151415	81883.3	94461.9	425189	65578.7	150640	148679	141275	103813	427441	86546.2	196704	243058	243650	86494.5	178527	89083.8	166494	180471	192817	343460	95958.8	233524	187341
Acylcarnitines	7.5753e+07	1.3496e+08	1.60882e+08	1.73984e+08	1.18893e+08	1.24992e+08	1.37578e+08	1.26874e+08	1.44997e+08	1.12378e+08	1.3902e+08	1.49555e+08	1.42537e+08	8.83844e+07	1.11161e+08	1.12471e+08	1.77462e+08	1.23883e+08	1.18436e+08	7.65475e+07	2.11686e+08	1.269e+08	8.11171e+07	1.16557e+08	1.47491e+08	1.8524e+08	1.2447e+08	1.75633e+08	1.6769e+08	1.5693e+08	1.67024e+08	1.38909e+08	1.67916e+08	1.52611e+08	1.0608e+08	1.32411e+08	1.29214e+08	1.41918e+08	1.79805e+08	1.23015e+08	1.19467e+08	7.34911e+07	1.32384e+08	1.50606e+08
Amino acids	6.5266e+08	5.39687e+08	5.72116e+08	5.3644e+08	4.40633e+08	7.37035e+08	4.53917e+08	4.18033e+08	5.14244e+08	6.60844e+08	4.96708e+08	4.29178e+08	8.59225e+08	6.47511e+08	5.14576e+08	5.75428e+08	7.32618e+08	5.29103e+08	4.23565e+08	5.28437e+08	4.53492e+08	4.84907e+08	3.64866e+08	3.571e+08	5.85381e+08	5.55344e+08	4.4989e+08	4.5719e+08	5.34514e+08	3.63193e+08	4.45406e+08	6.1225e+08	4.09592e+08	4.79736e+08	5.89359e+08	5.27841e+08	7.47244e+08	6.59679e+08	5.7698e+08	5.51261e+08	3.76904e+08	4.76178e+08	3.19763e+08	6.08395e+08
Glycolysis	7.04403e+07	9.1645e+07	9.94639e+07	9.17663e+07	9.53769e+07	8.20274e+07	7.88901e+07	7.3794e+07	8.32112e+07	8.43585e+07	7.95595e+07	1.62082e+08	101713720	7.86457e+07	7.48585e+07	91748563	8.46008e+07	9.44267e+07	8.72034e+07	8.89487e+07	105463248	8.23272e+07	2.17347e+08	1.52697e+08	2.27445e+08	1.82227e+08	129081446	1.2163e+08	1.46429e+08	1.76724e+08	1.885e+08	2.17527e+08	7.56006e+07	2.28403e+08	1.91969e+08	1.97105e+08	2.06333e+08	2.35102e+08	1.37856e+08	1.58235e+08	106826700	1.07215e+08	1.2478e+08	1.81691e+08
TCA Cycle	7.00305e+06	8.78226e+06	7.4054e+06	9.07531e+06	6.68961e+06	8.23623e+06	7.4388e+06	5.70732e+06	9.22697e+06	8.10988e+06	9.21077e+06	1.39102e+07	9.7123e+06	7.35968e+06	5.8323e+06	5.20447e+06	1.13708e+07	7.53449e+06	8.46108e+06	8.67858e+06	7.69819e+06	6.58069e+06	9.49681e+06	9.48065e+06	1.86432e+07	1.85781e+07	1.06527e+07	9.27476e+06	1.79871e+07	7.96201e+06	1.55253e+07	1.74479e+07	5.42329e+06	1.47531e+07	1.29007e+07	1.00901e+07	1.81505e+07	1.40757e+07	1.56525e+07	1.26669e+07	1.02356e+07	9.81409e+06	5.41113e+06	1.40925e+07

## Sheet: Diverging Network
	CMP	Diphosphate	L-Citrulline	AMP	Maltose/Sucrose	Maltotriose	N-acetyl-D-glucosamine	Methylmalonylcarnitine	D-Hexose-phosphate	pipecolate	L-arginine	L-threonine	GMP	ADP	GDP	2/3-Phospho-D-glycerate	D-Fructose	Diethanolamine	Triethanolamine	NADH	Glutathione disulfide	CMP-N-acetylneuraminate	Malonylcarnitine	Pyridoxamine	L-asparagine	5-6-Dihydrouracil	GTP	D-Glucono-1-5-lactone 6-phosphate	UDP-D-glucuronate	L-cysteine	UDP-glucose	L-serine	D-Glyceraldehyde 3-phosphate/Glycerone phosphate	NADP+	D-Fructose 1-6-bisphosphate	1D-myo-Inositol 1-4-bisphosphate	Phosphoenolpyruvate	Bisphosphoglycerate	3-Phospho-D-glyceroyl phosphate	ATP	6-Phospho-D-gluconate	3',5'-Cyclic AMP	2-6-Dioxo-6-phenylhexanoate	W/[LAC] at 3 to MAX	HR/[LAC] at 3 to MAX	Phosphocreatine	Ectoine	Carbamoyl phosphate	Phosphocholine
CMP	0	0.642135	0.440136	0.167038	0.507238	0.510402	0.152051	0.327205	-0.0451869	0.0503537	0.164448	0.208487	0.0814364	-0.0207425	0.290023	0.342785	-0.248813	0.333685	0.436474	0.40902	0.158257	-0.00435495	-0.000749597	0.0842582	-0.407494	-0.198407	-0.12412	0.483335	-0.0307025	0.202087	0.257185	0.329104	0.304158	0.126645	0.276962	0.276962	0.335977	0.146319	0.146319	0.291611	0.519803	0.336759	0.0370131	0.0544917	-0.106939	-0.115136	0.13504	0.0345571	0.181505
Diphosphate	0.642135	0	0.209677	0.020294	0.283482	0.681542	0.384295	0.426096	0.425474	0.171488	0.0473708	-0.0381275	0.0263657	-0.0634879	-0.0796174	-0.160087	0.227649	0.204949	0.193044	-0.308202	0.579846	0.5318	-0.0168635	0.289369	-0.0166126	-0.068163	-0.135114	0.431916	0.288477	-0.0663985	-0.120268	0.121028	-0.0548294	0.00232935	-0.0643084	-0.0643084	-0.170805	-0.107587	-0.107587	-0.121316	0.479529	0.262571	0.140965	0.0830777	0.0957923	-0.307523	-0.192102	0.137882	0.190195
L-Citrulline	0.440136	0.209677	0	0.0584046	0.306949	0.594198	0.261374	0.216032	-0.313918	-0.264338	-0.081761	-0.206517	-0.246843	-0.103903	0.0250973	0.0784051	0.257393	0.194758	0.0976506	0.0816064	0.176117	0.223913	0.0140894	-0.0516582	-0.365858	-0.470078	-0.291824	-0.257348	-0.035591	-0.00493638	0.145804	-0.164787	0.282422	0.207127	-0.0223292	-0.0223292	0.194404	0.223646	0.223646	-0.0410137	-0.089337	0.139763	-0.137711	0.240547	0.250253	0.214835	0.352828	-0.237858	-0.0850912
AMP	0.167038	0.020294	0.0584046	0	0.454277	0.712395	0.577848	0.251871	0.218581	0.480362	-0.0121173	-0.146406	-0.0666348	-0.0765587	0.0552898	-0.0937469	0.465342	0.275986	0.207587	0.0164811	0.375875	0.507296	-0.141173	0.110672	-0.187002	-0.213155	-0.0200668	-0.0330549	-0.106517	-0.298558	-0.145902	-0.223227	-0.133207	-0.0678784	-0.145289	-0.145289	-0.119325	-0.0882719	-0.0882719	-0.193998	0.119384	0.263469	-0.11175	0.135086	0.141863	-0.114558	0.0729151	-0.173606	-0.0661393
Maltose/Sucrose	0.507238	0.283482	0.306949	0.454277	0	0.178631	0.400807	0.46442	0.169574	0.100725	0.392566	0.304742	-0.0374262	0.122556	-0.292512	-0.193714	0.220766	0.161692	0.129696	0.204628	0.193835	0.345705	0.492228	0.512828	0.0390958	-0.33347	-0.171976	0.207736	0.143486	0.0163192	-0.423785	0.458114	-0.245486	0.315886	0.0721462	0.0721462	0.0474683	0.0565522	0.0565522	0.333975	0.384301	0.663904	0.167494	0.287796	0.30136	0.0449415	0.0146987	0.558371	0.181262
Maltotriose	0.510402	0.681542	0.594198	0.712395	0.178631	0	0.560311	0.465808	0.530612	0.617073	0.234136	0.10882	0.132713	0.602331	0.116787	0.114498	0.10659	0.552237	0.473605	0.316904	0.311206	0.508011	0.642306	0.634937	0.0541619	-0.0774295	-0.218107	0.607065	0.604642	0.191545	-0.19783	0.511861	0.172375	0.432191	0.286298	0.286298	0.348381	0.372209	0.372209	0.483228	0.576844	0.582222	0.156418	0.457363	0.453281	0.296889	0.469881	0.766134	0.607088
[truncated: 343 more rows]
[truncated: 300 more columns]

## Sheet: Sheet1
C15291	6alpha-Hydroxycortisol
LMPK12140479	Heteroflavanone B
C01959	Taurocyamine
C15376	17alpha-Methyl-5alpha-androstane-3alpha-17beta-diol
C17929	4-Methylhistamine
C02605	beta-L-Rhamnoside
[truncated: 48 more rows]

## Sheet: MetaboAnalyst names
N.	compound	CmpdID	Pathway	parent	medRt	Polarity	1	2	3
[truncated: 514 more rows]
